# Supplementary material for: A genome-wide CRISPR screen identifies N-acetylglucosamine-1-phosphate transferase as a potential antiviral target for Ebola virus
Source: Nat Commun. 2019 Jan 17;10:285. doi: 10.1038/s41467-018-08135-4 (PMC6336797; doi:10.1038/s41467-018-08135-4)
Supplement: Supplementary file 4 — Supplementary Data 1 [file 41467_2018_8135_MOESM4_ESM.xlsx]

## Sheet: Suppl Data File 1 Overview
Supplementary Data File 1. MAGeCK analysis output of CRISPR screen at the sgRNA level.
Column	Content
sgrna	sgRNA ID
Gene	The targeting gene
control_count	Normalized read counts in control samples
treatment_count	Normalized read counts in treatment samples
control_mean	Mean read counts in control samples
treat_mean	Mean read counts in treatment samples
LFC	The log2 fold change of sgRNA
control_var	The raw variance in control samples
adj_var	The adjusted variance in control samples
score	The score of this sgRNA
p.low	p-value (lower tail)
p.high	p-value (higher tail)
p.twosided	p-value (two sided)
FDR	False discovery rate
high_in_treatment	Whether the abundance is higher in treatment samples

## Sheet: Supplemental_Data_File_1
sgrna	Gene	control_count	treatment_count	control_mean	treat_mean	LFC	control_var	adj_var	score	p.low	p.high	p.twosided	FDR	high_in_treatment
HGLibB_16778	FAM92B	114.11/164.8	35988/3.8307e+07	139.45	19200000	17.059	1284.5	3606.4	319000	1	0	0	0	TRUE
HGLibA_32419	NPC1	14.264/192.26	0/2.6754e+07	103.26	13400000	16.969	15842	2230.3	283000	1	0	0	0	TRUE
HGLibB_37416	POF1B	66.565/325.53	42700/4.4475e+07	196.05	22300000	16.785	33530	6228.4	282000	1	0	0	0	TRUE
HGLibB_32374	NPC1	1073.4/675.46	1.2343e+06/1.1491e+08	874.41	58100000	16.017	79159	69488	220000	1	0	0	0	TRUE
HGLibA_15330	EPHX3	416.03/665.29	0/5.5583e+07	540.66	27800000	15.647	31066	31938	156000	1	0	0	0	TRUE
HGLibB_23544	IRF2BP1	822.55/1987.7	57692/6.1027e+07	1405.1	30500000	14.407	679000	150000	78911	1	0	0	0	TRUE
HGLibA_45150	SLC43A2	586.01/589	0.47195/2.5379e+07	587.5	12700000	14.396	4.4672	36527	66392	1	0	0	0	TRUE
HGLibA_61107	hsa-mir-4752	1352.7/1695.8	0/5.0697e+07	1524.2	25300000	14.021	58856	171000	61314	1	0	0	0	TRUE
HGLibB_30558	MVP	32.094/1032.5	0/2.0148e+07	532.31	10100000	14.205	500000	31145	57080	1	0	0	0	TRUE
HGLibB_03567	ATP13A2	104.6/207.52	0/6.3504e+06	156.06	3180000	14.303	5296.3	4319.1	48312	1	0	0	0	TRUE
HGLibA_40803	REG3G	2505.7/1477.1	0/4.0807e+07	1991.4	20400000	13.322	529000	264000	39737	1	0	0	0	TRUE
HGLibB_24696	KIAA1257	204.45/207.52	0/5.1531e+06	205.99	2580000	13.604	4.7224	6743.6	31373	1	0	0	0	TRUE
HGLibA_32417	NPC1	1599.9/343.84	1.2748e+06/1.5209e+07	971.88	8240000	13.048	789000	82451	28700	1	0	0	0	TRUE
HGLibB_46046	SNX6	87.961/97.658	0/2.4235e+06	92.809	1210000	13.657	47.015	1880.9	27938	1	0	0	0	TRUE
HGLibB_53394	UTS2	464.77/980.64	0/1.0629e+07	722.71	5310000	12.842	133000	51055	23517	1	0	0	0	TRUE
HGLibA_12239	CYTH2	5.9433/9.1554	0/2.5777e+05	7.5493	129000	13.88	5.1588	37.781	20967	1	0	0	0	TRUE
HGLibB_33214	OCM	488.54/451.67	0/6.2674e+06	470.1	3130000	12.7	679.77	25482	19628	1	0	0	0	TRUE
HGLibB_43672	SFMBT2	753.61/894.18	0/9.3866e+06	823.89	4690000	12.474	9879.7	63109	18679	1	0	0	0	TRUE
HGLibB_25065	KLHDC3	1016.3/1310.2	8.0927e+05/1.055e+07	1163.3	5680000	12.252	43199	110000	17097	1	0	0	0	TRUE
HGLibB_32373	NPC1	58.244/8.1381	7161.3/6.0713e+05	33.191	307000	13.133	1255.3	369.11	15985	1	0	0	0	TRUE
HGLibB_24382	KCTD11	318.56/293.99	61231/3.4869e+06	306.28	1770000	12.495	301.85	12767	15698	1	0	0	0	TRUE
HGLibB_52254	TUBGCP5	85.583/674.45	74844/3.8969e+06	380.02	1990000	12.348	173000	18077	14767	1	0	0	0	TRUE
HGLibB_17545	FKBP1B	740.53/617.48	9.3556e+05/5.0412e+06	679.01	2990000	12.102	7571	46157	13907	1	0	0	0	TRUE
HGLibB_20165	GRAMD1A	1332.5/1678.5	7.4586e+05/8.5396e+06	1505.5	4640000	11.59	59860	168000	11340	1	0	0	0	TRUE
HGLibB_54312	WNT6	175.92/699.88	0/2.914e+06	437.9	1460000	11.697	137000	22724	9662.4	1	0	0	0	TRUE
HGLibB_15334	EPPIN	2086.1/2288.8	0.94389/9.6508e+06	2187.5	4830000	11.107	20555	307000	8705.7	1	0	0	0	TRUE
HGLibB_54339	WRB	26.15/89.519	0/3.7725e+05	57.835	189000	11.647	2007.8	886.52	6333.1	1	0	0	0	TRUE
HGLibA_15461	ERF	137.88/147.5	0/6.5866e+05	142.69	329000	11.162	46.266	3741.6	5381.6	1	0	0	0	TRUE
HGLibA_33094	NUS1	98.659/72.226	0/3.6334e+05	85.442	182000	11.037	349.34	1648.5	4472.3	1	0	0	0	TRUE
HGLibB_47043	SRY	442.18/203.45	2.8317/9.5371e+05	322.82	477000	10.524	28495	13897	4042.4	1	0	0	0	TRUE
HGLibA_53472	UVRAG	11.887/3.0518	502.15/48201	7.4692	24352	11.49	39.027	37.181	3992.4	1	0	0	0	TRUE
HGLibA_50858	TNMD	382.75/335.7	0/9.9223e+05	359.22	496000	10.428	1106.8	16509	3858.4	1	0	0	0	TRUE
HGLibB_17903	FOXO4	397.01/659.19	0.47195/1.1771e+06	528.1	589000	10.119	34368	30748	3353.5	1	0	0	0	TRUE
HGLibA_31117	NAP1L3	443.37/194.3	0/7.6689e+05	318.83	383000	10.227	31018	13621	3282.7	1	0	0	0	TRUE
HGLibA_32418	NPC1	2108.7/96.64	1.3688e+06/4.9761e+05	1102.7	933000	9.7237	2020000	101000	2930.7	1	0	0	0	TRUE
HGLibA_23869	ITPRIPL2	2234.7/354.01	2.0617e+06/0	1294.3	1030000	9.6363	1770000	131000	2843.1	1	0	0	0	TRUE
HGLibA_11717	CTSL	136.7/249.23	0/4.2563e+05	192.96	213000	10.1	6332	6071.9	2728.6	1	0	0	0	TRUE
HGLibA_54769	ZADH2	410.09/775.16	0.47195/9.901e+05	592.62	495000	9.7038	66638	37043	2569.1	1	0	0	0	TRUE
HGLibB_17777	FOSL1	328.07/70.191	2343.7/3.9978e+05	199.13	201000	9.9725	33251	6386.7	2513.4	1	0	0	0	TRUE
HGLibB_56386	ZNF646	155.71/114.95	0/2.7331e+05	135.33	137000	9.9692	830.81	3437.2	2328.6	1	0	0	0	TRUE
HGLibA_63386	hsa-mir-6802	638.31/927.75	0/1.0442e+06	783.03	522000	9.3793	41887	58123	2162.4	1	0	0	0	TRUE
HGLibB_45150	SLC4A1	547.97/48.829	4.734e+05/0	298.4	237000	9.6268	125000	12243	2136.5	1	0	0	0	TRUE
HGLibA_64850	NonTargetingControlGuideForHuman_0467	507.56/389.61	0/5.6467e+05	448.58	282000	9.2946	6955.4	23625	1833.9	1	0	0	0	TRUE
HGLibB_12215	CYSLTR2	1024.6/2492.3	0.47195/1.6018e+06	1758.5	801000	8.8304	1080000	215000	1721.7	1	0	0	0	TRUE
HGLibA_53744	VPS16	21.396/112.92	9.9109/1.1307e+05	67.156	56542	9.6963	4188	1123.8	1684.7	1	0	0	0	TRUE
HGLibB_13680	DNMT3A	916.46/455.74	7.0837e+05/0	686.1	354000	9.0098	106000	46938	1631.7	1	0	0	0	TRUE
HGLibA_56543	ZNF688	93.904/344.85	0/2.8118e+05	219.38	141000	9.3173	31488	7462.2	1625	1	0	0	0	TRUE
HGLibA_08984	CECR6	682.29/614.43	28.789/6.682e+05	648.36	334000	9.0071	2302.5	42836	1611.2	1	0	0	0	TRUE
HGLibA_38245	PPY	810.66/659.19	0/7.2367e+05	734.93	362000	8.9416	11472	52458	1576.6	1	0	0	0	TRUE
HGLibB_01276	AGXT2L1	672.78/445.56	1254/5.7729e+05	559.17	289000	9.0123	25814	33724	1572.2	1	0	0	0	TRUE
HGLibA_08226	CCZ1B	62.999/88.502	0/1.1483e+05	75.751	57417	9.5471	325.21	1360.9	1554.4	1	0	0	0	TRUE
HGLibB_02916	ARIH2OS	153.34/129.19	0/1.8708e+05	141.26	93542	9.3609	291.47	3681.7	1539.3	1	0	0	0	TRUE
HGLibA_21889	HORMAD2	783.33/679.53	0/6.9885e+05	731.43	349000	8.8981	5386.3	52055	1528.3	1	0	0	0	TRUE
HGLibB_18056	FSD1L	795.21/664.28	0/6.8352e+05	729.74	342000	8.8694	8572.2	51861	1497.5	1	0	0	0	TRUE
HGLibA_20283	GRIK2	118.87/260.42	0/2.1838e+05	189.64	109000	9.1618	10019	5905	1418.5	1	0	0	0	TRUE
HGLibA_06240	C3orf37	2257.3/1128.1	0.47195/1.2461e+06	1692.7	623000	8.523	637000	203000	1380.6	1	0	0	0	TRUE
HGLibB_53680	VPS18	305.49/218.71	2509.8/2.6919e+05	262.1	136000	9.0122	3764.8	9935	1360.3	1	0	0	0	TRUE
HGLibA_25427	KRT14	66.565/15.259	61518/0	40.912	30759	9.5195	1316.1	512.89	1356.4	1	0	0	0	TRUE
HGLibB_51889	TSPEAR	372.05/1467.9	0.94389/7.1924e+05	919.98	360000	8.6091	600000	75443	1305.9	1	0	0	0	TRUE
HGLibA_35342	PBX1	789.27/724.29	0.47195/5.9988e+05	756.78	300000	8.6287	2110.9	55004	1275.7	1	0	0	0	TRUE
HGLibA_48305	TAOK1	500.42/548.31	0.47195/4.3233e+05	524.37	216000	8.6846	1146.3	30398	1236.8	1	0	0	0	TRUE
HGLibA_44897	SLC30A1	186.62/364.18	175.09/2.4738e+05	275.4	124000	8.8068	15764	10759	1190.7	1	0	0	0	TRUE
HGLibA_22398	HTR5A	180.68/73.243	0/1.3186e+05	126.96	65929	9.0091	5770.9	3103.2	1181.2	1	0	0	0	TRUE
HGLibB_25173	KLHL40	929.53/142.42	4.1819e+05/0	535.97	209000	8.6051	310000	31492	1175.2	1	0	0	0	TRUE
HGLibA_34161	OR52E4	922.4/915.54	0/6.4461e+05	918.97	322000	8.4526	23.52	75308	1171.1	1	0	0	0	TRUE
HGLibA_19575	GNPTAB	2023.1/856.54	9.2133e+05/5140.5	1439.8	463000	8.3287	680000	156000	1169.9	1	0	0	0	TRUE
HGLibB_46160	SOWAHB	391.07/1095.6	2.8317/5.3101e+05	743.33	266000	8.4786	248000	53432	1145.4	1	0	0	0	TRUE
HGLibB_46676	SPNS1	375.62/1278.7	0.47195/5.7868e+05	827.16	289000	8.4486	408000	63514	1144.8	1	0	0	0	TRUE
HGLibA_43691	SF3A1	618.1/336.72	0/3.4938e+05	477.41	175000	8.5123	39589	26124	1077.9	1	0	0	0	TRUE
HGLibB_15479	ERMAP	209.2/246.18	0/1.9011e+05	227.69	95056	8.6992	683.57	7922	1065.4	1	0	0	0	TRUE
HGLibB_26206	LDLRAD2	86.772/144.45	0/1.0818e+05	115.61	54090	8.8575	1663.5	2671.5	1044.3	1	0	0	0	TRUE
HGLibA_08452	CD80	961.62/576.79	0.94389/4.9434e+05	769.21	247000	8.326	74049	56473	1036.9	1	0	0	0	TRUE
HGLibB_49871	TMEM132A	679.91/289.92	0/3.1637e+05	484.92	158000	8.3467	76047	26791	963.48	1	0	0	0	TRUE
HGLibB_14781	EIF4A1	194.94/304.16	0.47195/1.7673e+05	249.55	88366	8.4623	5964.8	9180.8	919.64	1	0	0	0	TRUE
HGLibA_07490	CCAR2	3938/664.28	1.0645e+06/0	2301.1	532000	7.853	5360000	333000	918.05	1	0	0	0	TRUE
HGLibA_25459	KRT25	2743.4/1378.4	9.721e+05/17.605	2060.9	486000	7.881	932000	279000	916.84	1	0	0	0	TRUE
HGLibA_30625	MXRA7	505.18/310.27	0/2.5988e+05	407.72	130000	8.3125	18996	20251	910.24	1	0	0	0	TRUE
HGLibA_49844	TMEM102	3154.7/1491.3	8.0231/1.0368e+06	2323	518000	7.8014	1380000	338000	887.22	1	0	0	0	TRUE
HGLibA_11381	CSNK1A1	1271.9/205.49	4.0746e+05/0	738.68	204000	8.1056	569000	52892	882.65	1	0	0	0	TRUE
HGLibA_57158	hsa-mir-101-2	984.21/424.2	3.8864e+05/0	704.2	194000	8.1062	157000	48958	875.03	1	0	0	0	TRUE
HGLibA_53499	VAMP5	1131.6/584.93	0/4.4024e+05	858.27	220000	8.001	149000	67424	844.41	1	0	0	0	TRUE
HGLibA_27066	LPAR5	2515.2/1237	8.0353e+05/0	1876.1	402000	7.7417	817000	239000	817.46	1	0	0	0	TRUE
HGLibA_22870	IGLL5	983.02/1401.8	0/5.4726e+05	1192.4	274000	7.841	87686	115000	804.02	1	0	0	0	TRUE
HGLibB_04581	BMF	348.28/516.77	0.47195/2.3627e+05	432.52	118000	8.0901	14195	22275	788.64	1	0	0	0	TRUE
HGLibA_07054	CALY	334.01/657.15	0/2.5502e+05	495.58	128000	8.0044	52210	27749	762.48	1	0	0	0	TRUE
HGLibB_01050	ADRA2C	373.24/892.14	0/2.9593e+05	632.69	148000	7.8673	135000	41175	726.08	1	0	0	0	TRUE
HGLibB_45286	SLC6A8	317.37/1834.1	0.47195/4.5256e+05	1075.8	226000	7.7153	1150000	97182	722.41	1	0	0	0	TRUE
HGLibA_46732	SPNS1	311.43/258.39	1.5365e+05/299.28	284.91	76974	8.0727	1406.8	11363	719.41	1	0	0	0	TRUE
HGLibB_08964	CEBPZ	65.376/351.97	0/1.1712e+05	208.68	58562	8.1257	41069	6885.7	703.22	1	0	0	0	TRUE
HGLibB_16037	FAM120B	1428.8/1964.3	6.3542e+05/0	1696.6	318000	7.5481	143000	203000	700.88	1	0	0	0	TRUE
HGLibB_51432	TRIM41	732.21/969.45	0/3.6206e+05	850.83	181000	7.7314	28142	66482	698.79	1	0	0	0	TRUE
HGLibA_44896	SLC30A1	366.11/99.692	1.2017e+05/2042.1	232.9	61108	8.0293	35488	8215.5	671.62	1	0	0	0	TRUE
HGLibA_29728	MPHOSPH8	1444.2/1063	0/4.7117e+05	1253.6	236000	7.5528	72647	125000	664.08	1	0	0	0	TRUE
HGLibB_01215	AGPAT1	224.66/254.32	0/1.2281e+05	239.49	61405	7.9963	439.87	8592.4	659.85	1	0	0	0	TRUE
HGLibA_40531	RBM3	213.96/502.53	0/1.6659e+05	358.24	83296	7.8572	41637	16437	646.92	1	0	0	0	TRUE
HGLibB_25429	KRT27	1017.5/1141.4	1031.7/4.035e+05	1079.4	202000	7.5485	7673.4	97721	643.58	1	0	0	0	TRUE
HGLibA_42624	SAC3D1	385.13/2224.8	0/4.6927e+05	1304.9	235000	7.4892	1690000	133000	640.1	1	0	0	0	TRUE
HGLibA_42593	S1PR1	149.77/225.83	0/95540	187.8	47770	7.9831	2892.7	5813.2	624.07	1	0	0	0	TRUE
HGLibB_50533	TMOD1	483.78/81.381	0.47195/1.2288e+05	282.58	61440	7.7593	80964	11215	577.51	1	0	0	0	TRUE
HGLibA_35421	PCDH9	2897.9/1985.7	83.535/7.0336e+05	2441.8	352000	7.1697	416000	367000	576.63	1	0	0	0	TRUE
HGLibB_45550	SMARCA2	259.13/382.49	0/1.336e+05	320.81	66801	7.6975	7609.4	13758	566.78	1	0	0	0	TRUE
HGLibA_32425	NPC2	2921.7/1925.7	0/6.7612e+05	2423.7	338000	7.1233	496000	362000	557.47	1	0	0	0	TRUE
HGLibA_25098	KLHDC3	760.74/6426.1	3600.5/9.2681e+05	3593.4	465000	7.016	16000000	687000	557.05	1	0	0	0	TRUE
HGLibA_45459	SLCO2A1	1192.2/481.17	240.69/2.8109e+05	836.7	141000	7.3916	253000	64703	549.71	1	0	0	0	TRUE
HGLibB_18683	GATSL3	356.6/894.18	7.0792/2.1708e+05	625.39	109000	7.437	145000	40409	536.86	1	0	0	0	TRUE
HGLibB_32022	NLE1	2.3773/38.656	0/14207	20.517	7103.5	8.3671	658.08	174.16	536.71	1	0	0	0	TRUE
HGLibA_36508	PIAS1	2010/1216.7	0/4.6268e+05	1613.3	231000	7.1629	315000	187000	530.71	1	0	0	0	TRUE
HGLibA_39197	PSME3	745.29/219.73	1.6976e+05/0	482.51	84879	7.4557	138000	26576	517.7	1	0	0	0	TRUE
HGLibA_31405	NDNL2	335.2/256.35	0/1.1304e+05	295.78	56520	7.5733	3108.7	12070	511.77	1	0	0	0	TRUE
HGLibB_24332	KCNQ1	426.73/901.3	0.47195/2.1541e+05	664.01	108000	7.3395	113000	44520	507.31	1	0	0	0	TRUE
HGLibB_29879	MRPL2	43.98/1413	0/2.3094e+05	728.48	115000	7.3064	937000	51716	504.55	1	0	0	0	TRUE
HGLibB_09905	CLDN9	263.88/437.42	0/1.2374e+05	350.65	61871	7.459	15059	15879	488.22	1	0	0	0	TRUE
HGLibA_61752	hsa-mir-520e	685.86/479.13	0/1.8605e+05	582.49	93023	7.3167	21367	36025	487.03	1	0	0	0	TRUE
HGLibA_59375	hsa-mir-371a	1589.2/1019.3	1.4158/3.4325e+05	1304.3	172000	7.0388	162000	133000	467.45	1	0	0	0	TRUE
HGLibB_11982	CYB5D1	1229.1/1496.4	1713.2/3.5114e+05	1362.7	176000	7.0154	35732	143000	463.7	1	0	0	0	TRUE
HGLibA_31334	NCOA1	3457.8/2324.5	6.3878e+05/17.605	2891.1	319000	6.7871	642000	483000	455.63	1	0	0	0	TRUE
HGLibB_19254	GLMN	191.37/134.28	0/61651	162.83	30826	7.5559	1629.9	4623.3	450.96	1	0	0	0	TRUE
HGLibA_51538	TRIM50	1009.2/918.59	0/2.559e+05	963.88	128000	7.051	4102.3	81355	445.21	1	0	0	0	TRUE
HGLibB_44843	SLC30A1	261.5/196.33	0/78921	228.92	39461	7.4232	2123.7	7990.8	438.88	1	0	0	0	TRUE
HGLibA_24967	KIFAP3	1464.4/133.26	2.1445e+05/0	798.84	107000	7.0667	886000	60034	434.36	1	0	0	0	TRUE
HGLibA_61021	hsa-mir-4731	653.76/503.55	1.6403e+05/0	578.65	82015	7.1446	11282	35642	431.36	1	0	0	0	TRUE
HGLibB_48603	TBX21	135.51/0	0/28907	67.753	14453	7.7159	9181.1	1139.7	426.12	1	0	0	0	TRUE
HGLibB_23984	KAL1	324.5/951.14	0/1.7448e+05	637.82	87240	7.0934	196000	41716	424.01	1	0	0	0	TRUE
HGLibA_29817	MRC1	1746.1/863.66	3.117e+05/0	1304.9	156000	6.899	389000	133000	423.99	1	0	0	0	TRUE
HGLibA_32201	NMS	878.42/872.81	0/2.2481e+05	875.62	112000	7.0026	15.699	69643	422.62	1	0	0	0	TRUE
HGLibB_04253	BCAS2	140.26/555.43	0/1.0445e+05	347.84	52224	7.226	86181	15674	414.36	1	0	0	0	TRUE
HGLibA_38116	PPP1R3G	1166.1/847.38	67.96/2.3671e+05	1006.7	118000	6.8763	50782	87289	397.31	1	0	0	0	TRUE
HGLibB_46624	SPINK1	496.86/1821.9	0.94389/2.6476e+05	1159.4	132000	6.8339	878000	110000	396.16	1	0	0	0	TRUE
HGLibA_20359	GRM7	1736.6/401.82	2.4729e+05/0	1069.2	124000	6.8522	891000	96230	395.15	1	0	0	0	TRUE
HGLibA_22599	IFI27L1	889.12/711.07	0/1.873e+05	800.09	93648	6.8691	15850	60186	378.46	1	0	0	0	TRUE
HGLibB_49630	TM4SF1	146.2/29.501	0/31442	87.853	15721	7.4671	6809.9	1723.3	376.59	1	0	0	0	TRUE
HGLibB_10304	CNNM1	489.73/892.14	0.47195/1.6196e+05	690.93	80981	6.8708	80969	47475	368.5	1	0	0	0	TRUE
HGLibB_35634	PCSK6	181.86/997.94	0/1.4188e+05	589.9	70938	6.9075	333000	36769	366.87	1	0	0	0	TRUE
HGLibB_27489	LSM14A	271.01/859.59	0/1.3668e+05	565.3	68341	6.9151	173000	34323	365.83	1	0	0	0	TRUE
HGLibB_25297	KMT2E	889.12/2602.2	0/3.3546e+05	1745.6	168000	6.5854	1470000	213000	359.72	1	0	0	0	TRUE
HGLibB_26824	LOC100506688	482.6/1449.6	0.47195/2.0384e+05	966.1	102000	6.7196	468000	81658	353.29	1	0	0	0	TRUE
HGLibA_12681	DDX25	4427.7/1098.6	4.5659e+05/0	2763.2	228000	6.3679	5540000	448000	336.81	1	0	0	0	TRUE
HGLibA_53535	VASN	734.59/212.61	1.0539e+05/0	473.6	52697	6.7949	136000	25788	325.2	1	0	0	0	TRUE
HGLibA_37934	PPIG	2428.4/2461.8	3.9414e+05/0	2445.1	197000	6.3321	556.35	368000	320.96	1	0	0	0	TRUE
HGLibA_46943	SRD5A2	817.8/348.92	0/1.1834e+05	583.36	59169	6.6619	110000	36112	308.29	1	0	0	0	TRUE
HGLibB_33371	OPHN1	369.67/196.33	0/65912	283	32956	6.8585	15023	11241	308.16	1	0	0	0	TRUE
HGLibB_01555	ALDH1L2	438.61/1078.3	0/1.4228e+05	758.46	71140	6.5496	205000	55202	299.56	1	0	0	0	TRUE
HGLibA_50711	TNFAIP3	291.22/329.59	0/68834	310.41	34417	6.7882	736.25	13046	298.61	1	0	0	0	TRUE
HGLibB_29772	MRAS	257.94/262.45	0/59415	260.2	29708	6.8296	10.197	9819.2	297.17	1	0	0	0	TRUE
HGLibB_26039	LBH	379.18/911.47	0.47195/1.2373e+05	645.33	61863	6.5807	142000	42512	296.91	1	0	0	0	TRUE
HGLibA_27282	LRRC20	2140.8/1169.9	2.6323e+05/17.605	1655.3	132000	6.3123	471000	195000	294.06	1	0	0	0	TRUE
HGLibB_42642	SAMD8	417.22/3637.7	0/3.0919e+05	2027.5	155000	6.252	5190000	271000	292.87	1	0	0	0	TRUE
HGLibA_41707	RNFT2	846.32/409.96	1.1898e+05/0	628.14	59491	6.5632	95208	40697	291.78	1	0	0	0	TRUE
HGLibB_34061	OR51F2	244.86/438.44	0/71809	341.65	35905	6.7113	18736	15227	288.2	1	0	0	0	TRUE
HGLibB_44046	SI	0/369.27	0/43431	184.63	21715	6.8702	68179	5656.6	286.27	1	0	0	0	TRUE
HGLibA_19419	GMNN	1642.7/511.69	1.784e+05/0	1077.2	89199	6.3703	640000	97395	282.37	1	0	0	0	TRUE
HGLibA_64582	NonTargetingControlGuideForHuman_0199	2712.5/1609.3	3.1392e+05/0	2160.9	157000	6.182	609000	301000	282.19	1	0	0	0	TRUE
HGLibA_34170	OR52H1	1758/1012.2	4.2475/2.1456e+05	1385.1	107000	6.2743	278000	146000	276.82	1	0	0	0	TRUE
HGLibA_63300	hsa-mir-6781	227.03/371.3	0/61581	299.17	30790	6.6806	10407	12293	275	1	0	0	0	TRUE
HGLibA_23284	ING1	1836.5/1417.1	2.4179e+05/0	1626.8	121000	6.2147	87958	190000	273.68	1	0	0	0	TRUE
HGLibB_49601	TLR7	465.95/1911.4	1.8678e+05/0	1188.7	93389	6.2946	1040000	114000	272.79	1	0	0	0	TRUE
HGLibA_65004	NonTargetingControlGuideForHuman_0621	2007.6/960.3	2.2356e+05/0	1484	112000	6.2341	548000	164000	272.66	1	0	0	0	TRUE
HGLibB_05940	C1QTNF4	32.094/163.78	0/24858	97.937	12429	6.9731	8670.6	2049.4	272.38	1	0	0	0	TRUE
HGLibB_33465	OR10H2	183.05/541.19	0/70647	362.12	35324	6.6041	64129	16724	270.34	1	0	0	0	TRUE
HGLibA_24529	KDM5D	618.1/540.17	1.0181e+05/0	579.14	50905	6.4553	3036.8	35690	266.39	1	0	0	0	TRUE
HGLibA_45942	SNRNP200	1346.7/793.47	1.5692e+05/0	1070.1	78458	6.1948	153000	96358	249.3	1	0	0	0	TRUE
HGLibA_15895	F9	523.01/725.31	3641.1/96720	624.16	50180	6.3268	20463	40281	246.91	1	0	0	0	TRUE
HGLibA_48955	TECTB	752.42/912.49	0/1.2622e+05	832.45	63112	6.2427	12811	64174	245.85	1	0	0	0	TRUE
HGLibA_24399	KCNU1	1747.3/1319.4	2.0355e+05/0	1533.4	102000	6.0516	91563	173000	241.32	1	0	0	0	TRUE
HGLibB_42688	SAR1B	156.9/681.57	0/70982	419.24	35491	6.4001	138000	21181	240.98	1	0	0	0	TRUE
HGLibB_26004	LARP6	1013.9/2747.6	0.47195/2.359e+05	1880.8	118000	5.97	1500000	240000	236.79	1	0	0	0	TRUE
HGLibA_07134	CAP1	123.62/593.07	0/61317	358.34	30658	6.4148	110000	16444	236.29	1	0	0	0	TRUE
HGLibA_53054	UPB1	2713.7/2610.3	3.1087e+05/0	2662	155000	5.8671	5345.8	422000	235.16	1	0	0	0	TRUE
HGLibA_63358	hsa-mir-6795	307.86/924.7	0/93762	616.28	46881	6.247	190000	39462	232.89	1	0	0	0	TRUE
HGLibA_52024	TST	3396/1202.4	2.7071e+05/0	2299.2	135000	5.8789	2410000	333000	230.65	1	0	0	0	TRUE
HGLibA_00118	ABCA6	108.17/64.088	18988/0	86.128	9493.9	6.7679	971.53	1669.7	230.24	1	0	0	0	TRUE
HGLibA_38722	PRPF38A	408.9/568.65	0/74714	488.78	37357	6.2532	12761	27136	223.81	1	0	0	0	TRUE
HGLibB_15383	ERAP1	435.05/1460.8	0/1.2677e+05	947.92	63385	6.0617	526000	79186	221.88	1	0	0	0	TRUE
HGLibA_42589	S100Z	5460.7/2237	3.9132e+05/0	3848.8	196000	5.6674	5200000	768000	218.92	1	0	0	0	TRUE
HGLibA_37370	PNMA2	208.02/78.33	27071/0	143.17	13535	6.5529	8409.2	3761.7	218.35	1	0	0	0	TRUE
HGLibA_52078	TTC23	367.3/427.25	61471/0	397.27	30735	6.27	1797.4	19420	217.7	1	0	0	0	TRUE
HGLibA_64870	NonTargetingControlGuideForHuman_0487	1225.5/990.82	0.47195/1.3969e+05	1108.2	69846	5.9767	27539	102000	215.26	1	0	0	0	TRUE
HGLibA_03789	ATP8B4	4133/1442.5	2.9554e+05/0	2787.7	148000	5.7276	3620000	455000	214.97	1	0	0	0	TRUE
HGLibA_09185	CEPT1	556.29/648	0/84115	602.15	42057	6.1237	4205.1	38010	212.63	1	0	0	0	TRUE
HGLibB_20990	HDAC6	76.074/1201.4	0/85840	638.73	42920	6.0681	633000	41812	206.77	1	0	0	0	TRUE
HGLibA_05085	C10orf67	4612/1658.1	26.901/3.1134e+05	3135.1	156000	5.6335	4360000	550000	205.63	1	0	0	0	TRUE
HGLibA_02094	ANKRD39	443.37/631.72	0/73939	537.55	36970	6.1012	17738	31642	204.81	1	0	0	0	TRUE
HGLibA_50689	TMX1	489.73/15.259	39948/0	252.49	19974	6.3001	113000	9355.6	203.89	1	0	0	0	TRUE
HGLibA_59950	hsa-mir-431	1929.2/1813.8	33.036/1.9969e+05	1871.5	99861	5.7369	6659.2	238000	200.71	1	0	0	0	TRUE
HGLibA_48792	TCF7	1410.9/887.06	1.2984e+05/0	1149	64921	5.819	137000	108000	193.94	1	0	0	0	TRUE
HGLibA_56452	ZNF646	1307.5/1187.1	1.347e+05/0	1247.3	67348	5.7536	7244.9	124000	188.09	1	0	0	0	TRUE
HGLibA_00521	ACPL2	1449/1094.6	0.47195/1.361e+05	1271.8	68051	5.7406	62798	127000	187.06	1	0	0	0	TRUE
HGLibA_22388	HTR3D	3615.9/2508.6	2.7597e+05/0	3062.2	138000	5.4933	613000	530000	185.38	1	0	0	0	TRUE
HGLibB_55341	ZMYM6NB	559.86/713.1	0/76122	636.48	38061	5.8998	11742	41574	183.55	1	0	0	0	TRUE
HGLibA_09831	CLCN5	4468.2/2487.2	3.0104e+05/0	3477.7	151000	5.4353	1960000	651000	182.22	1	0	0	0	TRUE
HGLibA_27966	MAGEC3	772.63/1245.1	1.0959e+05/0	1008.9	54796	5.7618	112000	87592	181.74	1	0	0	0	TRUE
HGLibA_51561	TRIM6-TRIM34	956.87/632.74	89538/0	794.8	44769	5.814	52530	59544	180.21	1	0	0	0	TRUE
HGLibA_51700	TRMT61B	451.69/462.86	0/55719	457.27	27859	5.9259	62.343	24368	175.54	1	0	0	0	TRUE
HGLibA_25528	KRT72	1785.4/1006.1	1.3772e+05/0	1395.7	68860	5.6236	304000	148000	175.27	1	0	0	0	TRUE
HGLibA_54329	WIZ	763.12/598.15	75908/17.605	680.64	37963	5.7995	13607	46336	173.2	1	0	0	0	TRUE
HGLibB_16155	FAM154B	576.5/1980.6	0.94389/1.2417e+05	1278.6	62083	5.6005	986000	129000	169.59	1	0	0	0	TRUE
HGLibB_20935	HCFC2	381.56/577.81	0/54011	479.68	27005	5.8121	19257	26325	163.49	1	0	0	0	TRUE
HGLibA_13688	DNM2	55.867/954.2	0/55807	505.03	27903	5.7851	404000	28608	161.99	1	0	0	0	TRUE
HGLibA_65241	NonTargetingControlGuideForHuman_0858	1559.5/1038.6	1326.2/1.1887e+05	1299.1	60096	5.5306	136000	132000	161.89	1	0	0	0	TRUE
HGLibA_00894	ADCK2	2092/1334.7	194.91/1.4811e+05	1713.3	74151	5.4348	287000	207000	159.38	1	0	0	0	TRUE
HGLibB_02755	ARHGAP31	325.69/667.33	1.4158/54117	496.51	27059	5.7653	58357	27833	159.22	1	0	0	0	TRUE
HGLibA_59356	hsa-mir-3692	1509.6/762.95	832.04/1.0431e+05	1136.3	52570	5.5306	279000	106000	157.84	1	0	0	0	TRUE
HGLibA_48663	TBX21	650.2/171.92	9135.5/36565	411.06	22850	5.7933	114000	20518	156.65	1	0	0	0	TRUE
HGLibA_08444	CD74	714.38/443.53	60033/0	578.96	30016	5.6937	36681	35672	155.86	1	0	0	0	TRUE
HGLibA_10213	CMTM2	2792.2/386.56	1.3321e+05/0	1589.4	66603	5.3882	2890000	183000	152.02	1	0	0	0	TRUE
HGLibA_34047	OR4N2	495.67/384.53	46650/0	440.1	23325	5.7247	6176.4	22908	151.2	1	0	0	0	TRUE
HGLibB_45993	SNX17	462.39/1072.2	4.2475/72267	767.29	36136	5.5557	186000	56246	149.13	1	0	0	0	TRUE
HGLibA_47148	SSPN	1134/594.08	2.8317/78499	864.03	39251	5.5039	146000	68158	147.04	1	0	0	0	TRUE
HGLibA_14641	EGLN2	731.02/340.78	52277/0	535.9	26139	5.6054	76144	31486	144.29	1	0	0	0	TRUE
HGLibA_07119	CAMTA2	1683.1/1318.4	0.94389/1.2036e+05	1500.8	60182	5.3246	66526	167000	143.74	1	0	0	0	TRUE
HGLibA_40558	RBM44	1667.7/752.78	1.0068e+05/17.605	1210.2	50347	5.3774	419000	118000	143.28	1	0	0	0	TRUE
HGLibA_53743	VPS16	76.074/101.73	2479.6/9136.8	88.9	5808.2	6.0139	329.03	1756.2	136.48	1	0	0	0	TRUE
HGLibA_58733	hsa-mir-3163	731.02/487.27	0.47195/53553	609.15	26777	5.4557	29708	38727	132.97	1	0	0	0	TRUE
HGLibA_64975	NonTargetingControlGuideForHuman_0592	1396.7/1123.1	96726/0	1259.9	48363	5.2614	37431	126000	132.95	1	0	0	0	TRUE
HGLibA_48593	TBCE	475.46/611.38	48237/0	543.42	24118	5.4693	9236.3	32202	131.37	1	0	0	0	TRUE
HGLibA_53765	VPS33A	78.451/57.984	9022.7/0	68.218	4511.3	6.0266	209.45	1152.1	130.9	1	0	0	0	TRUE
HGLibA_01940	ANK3	4141.3/329.59	1.4891e+05/0	2235.4	74456	5.0571	7260000	318000	128.08	1	0	0	0	TRUE
HGLibA_54534	XKR9	2593.7/225.83	1.004e+05/0	1409.7	50202	5.1533	2800000	151000	125.74	1	0	0	0	TRUE
HGLibA_35520	PCDHGA10	292.41/160.73	22285/0	226.57	11143	5.6138	8670	7859.3	123.13	1	0	0	0	TRUE
HGLibA_58004	hsa-mir-185	6531.7/2225.8	2.4025e+05/0	4378.7	120000	4.7775	9270000	946000	118.97	1	0	0	0	TRUE
HGLibB_39927	RAB7A	320.94/1637.8	0/70260	979.37	35130	5.1633	867000	83481	118.2	1	0	0	0	TRUE
HGLibA_12169	CYP46A1	1160.1/563.57	0.47195/62479	861.85	31240	5.1782	178000	67880	116.6	1	0	0	0	TRUE
HGLibB_47439	STK35	330.45/428.27	0/32058	379.36	16029	5.3973	4784.6	18027	116.56	1	0	0	0	TRUE
HGLibB_02791	ARHGAP9	294.79/1536.1	0.94389/65471	915.43	32736	5.1588	770000	74839	116.32	1	0	0	0	TRUE
HGLibA_01944	ANKAR	1879.3/2100.7	0.47195/1.2054e+05	1990	60270	4.9199	24506	263000	113.58	1	0	0	0	TRUE
HGLibA_08275	CD1E	1170.8/886.04	69917/0	1028.4	34958	5.0858	40552	90356	112.88	1	0	0	0	TRUE
HGLibB_03543	ATP10A	426.73/1383.5	0.47195/62760	905.11	31380	5.1141	458000	73478	112.43	1	0	0	0	TRUE
HGLibB_06627	C8orf47	120.05/847.38	0/37551	483.72	18775	5.2756	265000	26684	111.98	1	0	0	0	TRUE
HGLibB_31988	NKX2-1	16.641/15.259	0/2411.8	15.95	1205.9	6.1539	0.95525	117.98	109.56	1	0	0	0	TRUE
HGLibB_46677	SPNS1	196.13/446.58	214.26/26090	321.35	13152	5.3506	31363	13795	109.24	1	0	0	0	TRUE
HGLibA_34707	OSTC	1743.8/1268.5	92231/0	1506.1	46116	4.9354	113000	168000	108.96	1	0	0	0	TRUE
HGLibA_50394	TMEM41A	115.3/85.45	0/10246	100.38	5122.9	5.6595	445.49	2131.5	108.79	1	0	0	0	TRUE
HGLibA_18529	GALNT10	1919.7/781.26	83796/0	1350.5	41898	4.9543	648000	140000	108.19	1	0	0	0	TRUE
HGLibA_11862	CXCL17	54.678/17.294	4496.2/0	35.986	2248.1	5.9262	698.81	419.09	108.06	1	0	0	0	TRUE
HGLibB_19563	GNS	339.96/22.38	2909.1/13362	181.17	8135.5	5.4811	50427	5487	107.38	1	0	0	0	TRUE
HGLibA_45047	SLC37A2	962.81/635.79	53619/0	799.3	26809	5.0661	53471	60090	106.11	1	0	0	0	TRUE
HGLibA_17562	FKBP15	1093.6/1139.3	69884/0	1116.5	34942	4.9667	1047.6	103000	105.29	1	0	0	0	TRUE
HGLibB_33136	NYAP1	137.88/526.94	0/25844	332.41	12922	5.2765	75684	14569	104.3	1	0	0	0	TRUE
HGLibA_42579	S100B	72.508/0	4289/0	36.254	2144.5	5.8478	2628.7	424.01	102.38	1	0	0	0	TRUE
HGLibA_53035	UNC93A	628.8/1625.6	0.47195/68253	1127.2	34127	4.9189	497000	105000	101.93	1	0	0	0	TRUE
HGLibB_37957	PPP1CA	121.24/140.38	0/11689	130.81	5844.7	5.4708	183.16	3255.3	100.15	1	0	0	0	TRUE
HGLibB_00211	ABCF3	704.87/439.46	0/38167	572.17	19083	5.0573	35223	34999	98.948	1	0	0	0	TRUE
HGLibA_18082	FSD2	697.74/861.62	0.47195/48888	779.68	24444	4.9687	13429	57722	98.498	1	0	0	0	TRUE
HGLibA_25201	KLHL38	1939.9/403.85	67948/0	1171.9	33974	4.8564	1180000	112000	98.178	1	0	0	0	TRUE
HGLibA_56312	ZNF582	495.67/446.58	32200/0	471.13	16100	5.0918	1204.9	25571	97.735	1	0	0	0	TRUE
HGLibA_37823	PPAP2C	1053.2/35.604	36104/0	544.38	18052	5.0489	518000	32294	97.425	1	0	0	0	TRUE
HGLibA_18400	GABRQ	3469.7/1688.7	0/1.2786e+05	2579.2	63931	4.631	1590000	401000	96.89	1	0	0	0	TRUE
HGLibA_47603	STS	389.88/127.16	0/19594	258.52	9797	5.2386	34511	9717.5	96.761	1	0	0	0	TRUE
HGLibB_48046	SYTL4	363.73/1931.8	0/65648	1147.8	32824	4.8366	1230000	108000	96.417	1	0	0	0	TRUE
HGLibA_50798	TNFSF11	2244.2/1791.4	1.038e+05/0	2017.8	51899	4.6842	103000	269000	96.123	1	0	0	0	TRUE
HGLibA_19045	GHRHR	610.97/549.32	37352/0	580.15	18676	5.0062	1900.1	35791	95.652	1	0	0	0	TRUE
HGLibA_03782	ATP8B2	73.697/151.57	0/9858.6	112.63	4929.3	5.4392	3032.3	2562.4	95.154	1	0	0	0	TRUE
HGLibA_13746	DOCK4	578.88/592.05	0/37110	585.46	18555	4.9837	86.761	36323	94.288	1	0	0	0	TRUE
HGLibB_43449	SERP2	660.89/3275.6	0.47195/99360	1968.2	49680	4.657	3420000	259000	93.816	1	0	0	0	TRUE
HGLibA_09208	CERS4	462.39/2061	0/68218	1261.7	34109	4.7556	1280000	126000	92.606	1	0	0	0	TRUE
HGLibA_49381	THOP1	2316.7/1404.8	93074/0	1860.8	46537	4.6437	416000	236000	91.938	1	0	0	0	TRUE
HGLibA_57489	hsa-mir-1266	621.67/506.6	0/35051	564.13	17525	4.9548	6620.5	34208	91.705	1	0	0	0	TRUE
HGLibA_52270	TUBB	395.82/263.47	22581/0	329.65	11290	5.0938	8758.4	14374	91.423	1	0	0	0	TRUE
HGLibB_06075	C22orf43	208.02/68.157	0/11161	138.09	5580.7	5.3266	9780.2	3549.9	91.347	1	0	0	0	TRUE
HGLibB_41088	RHBDL2	93.904/324.51	0/15545	209.21	7772.4	5.2087	26589	6913.9	90.959	1	0	0	0	TRUE
HGLibA_48050	SYT11	2347.6/1639.8	97226/17.605	1993.7	48622	4.6074	250000	264000	90.733	1	0	0	0	TRUE
HGLibB_55250	ZHX3	483.78/944.02	0/41617	713.9	20809	4.8634	106000	50053	89.819	1	0	0	0	TRUE
HGLibA_34153	OR52D1	649.01/388.6	32019/0	518.8	16009	4.9449	33907	29879	89.616	1	0	0	0	TRUE
HGLibB_12747	DDX60	51.112/68.157	0/5475	59.635	2737.5	5.4971	145.26	930.66	87.78	1	0	0	0	TRUE
HGLibA_18759	GCA	776.19/909.44	2.3597/46476	842.81	23239	4.7836	8876.8	65471	87.53	1	0	0	0	TRUE
HGLibA_00740	ADAM17	688.23/539.15	35858/0	613.69	17929	4.8664	11113	39195	87.463	1	0	0	0	TRUE
HGLibB_28105	MAP2K3	292.41/339.77	0/20668	316.09	10334	5.0265	1121.4	13433	86.435	1	0	0	0	TRUE
HGLibB_52358	TXNDC5	540.84/1862.6	0/60613	1201.7	30306	4.6553	874000	116000	85.354	1	0	0	0	TRUE
HGLibB_45657	SMG9	59.433/161.75	0/8696.7	110.59	4348.3	5.2845	5233.9	2488.4	84.953	1	0	0	0	TRUE
HGLibB_56754	ZNF823	183.05/592.05	0.47195/23749	387.55	11875	4.9337	83639	18659	84.094	1	0	0	0	TRUE
HGLibA_08339	CD300LD	1818.6/287.89	53480/0	1053.3	26740	4.6648	1170000	93915	83.82	1	0	0	0	TRUE
HGLibA_00347	ACACA	639.5/697.84	36845/0	668.67	18422	4.7819	1702.2	45026	83.668	1	0	0	0	TRUE
HGLibA_05069	C10orf35	1846/3046.7	0/1.057e+05	2446.3	52849	4.4326	721000	368000	83.086	1	0	0	0	TRUE
HGLibB_19886	GPR143	36.848/7.1209	2351.2/0	21.985	1175.6	5.6778	441.86	193.9	82.847	1	0	0	0	TRUE
HGLibA_54425	WSCD2	263.88/1281.8	0/40983	772.82	20492	4.727	518000	56902	82.664	1	0	0	0	TRUE
HGLibB_53976	WDR19	168.79/361.13	0/16531	264.96	8265.4	4.958	18497	10110	79.567	1	0	0	0	TRUE
HGLibA_03217	ASB14	1874.5/484.22	55284/0	1179.4	27642	4.5496	966000	113000	78.796	1	0	0	0	TRUE
HGLibA_49317	THAP9	947.36/743.62	0/41987	845.49	20993	4.6324	20755	65807	78.541	1	0	0	0	TRUE
HGLibA_08605	CDCA3	1375.3/1127.1	0.47195/57813	1251.2	28907	4.5289	30788	124000	78.498	1	0	0	0	TRUE
HGLibA_04021	B4GALNT4	681.1/1246.2	0/46494	963.63	23247	4.591	160000	81320	78.141	1	0	0	0	TRUE
HGLibA_41664	RNF32	161.66/42.725	7499.7/0	102.19	3749.8	5.1838	7072.4	2193.4	77.885	1	0	0	0	TRUE
HGLibA_15894	F9	1693.8/1137.3	40069/23344	1415.6	31706	4.4843	155000	152000	77.798	1	0	0	0	TRUE
HGLibA_07322	CASP7	3550.5/1285.8	96247/0	2418.2	48123	4.3142	2560000	361000	76.054	1	0	0	0	TRUE
HGLibA_54949	ZC3H11A	1336.1/649.02	46158/0	992.53	23079	4.5379	236000	85306	75.621	1	0	0	0	TRUE
HGLibA_62971	hsa-mir-659	1682/1597.1	0/69362	1639.5	34681	4.402	3599.1	192000	75.341	1	0	0	0	TRUE
HGLibA_28012	MAGT1	846.32/209.56	27434/0	527.94	13717	4.6968	203000	30733	75.234	1	0	0	0	TRUE
HGLibB_08991	CELA3A	413.65/1851.4	0.47195/50824	1132.5	25412	4.4867	1030000	106000	74.708	1	0	0	0	TRUE
HGLibA_45187	SLC46A2	159.28/80.364	0/8186.1	119.82	4093.1	5.0826	3113.9	2828.8	74.704	1	0	0	0	TRUE
HGLibA_26402	LGI4	477.84/242.11	19829/0	359.97	9914.6	4.7797	27785	16565	74.237	1	0	0	0	TRUE
HGLibA_40454	RBFOX1	783.33/985.73	400.21/40825	884.53	20613	4.5409	20484	70794	74.146	1	0	0	0	TRUE
HGLibA_24240	KCNIP3	665.65/303.15	24878/0	484.4	12439	4.6797	65704	26744	73.101	1	0	0	0	TRUE
HGLibA_00140	ABCB4	1201.7/535.08	39859/0	868.41	19929	4.5188	222000	68718	72.713	1	0	0	0	TRUE
HGLibA_35124	PAPD5	1554.8/1105.8	56118/0	1330.3	28059	4.3976	101000	137000	72.194	1	0	0	0	TRUE
HGLibA_24594	KIAA0141	93.904/161.75	0/8256.6	127.82	4128.3	5.0024	2301.2	3137.1	71.424	1	0	0	0	TRUE
HGLibA_01523	ALAS1	838/177	25194/0	507.5	12597	4.6308	218000	28835	71.196	1	0	0	0	TRUE
HGLibA_29106	MFSD5	280.52/115.97	0/11637	198.25	5818.3	4.8682	13539	6341.2	70.576	1	0	0	0	TRUE
HGLibA_31641	NEK10	532.52/1104.8	0.94389/36882	818.64	18441	4.4919	164000	62459	70.514	1	0	0	0	TRUE
HGLibB_31169	NBEAL2	225.84/402.84	0/16742	314.34	8371	4.7306	15663	13313	69.825	1	0	0	0	TRUE
HGLibA_53919	VWA9	818.99/335.7	27099/0	577.34	13550	4.5503	117000	35512	68.838	1	0	0	0	TRUE
HGLibA_37505	POLDIP2	549.16/907.4	6508.6/26213	728.28	16361	4.4877	64169	51693	68.757	1	0	0	0	TRUE
HGLibA_27176	LRIG1	120.05/74.26	0/6337.7	97.157	3168.8	5.0132	1048.5	2023.5	68.285	1	0	0	0	TRUE
HGLibB_46478	SPATA9	208.02/866.71	0.47195/25298	537.36	12649	4.5544	217000	31624	68.108	1	0	0	0	TRUE
HGLibB_53698	VPS33A	118.87/288.9	0.47195/11496	203.88	5748.1	4.8105	14456	6633.4	68.073	1	0	0	0	TRUE
HGLibA_61655	hsa-mir-518a-2	706.06/830.09	0.47195/33625	768.08	16813	4.4504	7691.3	56338	67.597	1	0	0	0	TRUE
HGLibA_08501	CDADC1	1035.3/1033.5	0.94389/42357	1034.4	21179	4.3544	1.5808	91211	66.701	1	0	0	0	TRUE
HGLibA_42685	SAMD4B	960.44/564.58	32834/0	762.51	16417	4.4265	78350	55679	66.343	1	0	0	0	TRUE
HGLibB_36464	PIAS2	137.88/191.25	0/9418.5	164.57	4709.2	4.8303	1423.7	4702.7	66.272	1	0	0	0	TRUE
HGLibA_20701	GYPB	1538.1/683.6	44458/0	1110.9	22229	4.3215	365000	102000	66.004	1	0	0	0	TRUE
HGLibB_10350	CNPY1	654.95/782.28	0.94389/30896	718.61	15448	4.4242	8106.2	50588	65.49	1	0	0	0	TRUE
HGLibA_14315	E2F4	1347.9/804.66	42713/0	1076.3	21357	4.3093	148000	97262	65.028	1	0	0	0	TRUE
HGLibA_50525	TMEM86A	40.414/151.57	0/5985.6	95.994	2992.8	4.9479	6178.1	1984.9	65.02	1	0	0	0	TRUE
HGLibA_52768	UBTD2	891.49/1148.5	40721/0	1020	20360	4.3178	33025	89159	64.772	1	0	0	0	TRUE
HGLibA_64452	NonTargetingControlGuideForHuman_0069	3360.3/1483.2	82246/0	2421.8	41123	4.0853	1760000	362000	64.321	1	0	0	0	TRUE
HGLibA_23333	INPP1	808.29/234.99	23347/0	521.64	11673	4.4814	164000	30143	64.232	1	0	0	0	TRUE
HGLibA_02067	ANKRD32	523.01/405.89	21217/0	464.45	10608	4.5106	6858.6	24989	64.17	1	0	0	0	TRUE
HGLibB_01833	AMT	294.79/713.1	0/22675	503.95	11337	4.4889	87494	28509	64.162	1	0	0	0	TRUE
HGLibB_38898	PRSS46	126/21.363	4741.6/0	73.68	2370.8	4.9891	5474.3	1302.2	63.657	1	0	0	0	TRUE
HGLibA_22677	IFNA21	457.63/66.122	13107/0	261.88	6553.4	4.64	76640	9921.5	63.164	1	0	0	0	TRUE
HGLibB_55195	ZFR2	153.34/25.432	365.76/5087.7	89.384	2726.7	4.9155	8179.9	1771.4	62.662	1	0	0	0	TRUE
HGLibB_00476	ACOT13	431.48/847.38	0/26847	639.43	13423	4.3897	86487	41886	62.464	1	0	0	0	TRUE
HGLibA_38579	PRKG1	681.1/413.01	23469/0	547.06	11735	4.4204	35936	32551	62.009	1	0	0	0	TRUE
HGLibB_36557	PIGY	373.24/743.62	0.94389/23573	558.43	11787	4.3972	68592	33651	61.209	1	0	0	0	TRUE
HGLibA_26215	LDB2	754.8/1369.2	0.47195/39558	1062	19779	4.2178	189000	95182	60.668	1	0	0	0	TRUE
HGLibA_55698	ZNF266	2083.7/925.71	52260/0	1504.7	26130	4.1172	670000	167000	60.193	1	0	0	0	TRUE
HGLibA_47354	STARD13	1509.6/855.52	2102/40649	1182.6	21376	4.1748	214000	113000	59.996	1	0	0	0	TRUE
HGLibB_24826	KIF13B	792.83/864.68	0.47195/31389	828.76	15695	4.2415	2580.6	63713	58.895	1	0	0	0	TRUE
HGLibA_25932	LAIR1	3242.7/1507.6	1494.7/72989	2375.1	37242	3.9703	1510000	351000	58.869	1	0	0	0	TRUE
HGLibA_56027	ZNF45	643.06/432.34	22007/0	537.7	11004	4.3525	22203	31656	58.823	1	0	0	0	TRUE
HGLibB_29302	MKNK1	354.22/90.537	0/10598	222.38	5299	4.5684	34764	7626.9	58.13	1	0	0	0	TRUE
HGLibA_57602	hsa-mir-1285-1	78.451/8.1381	0/2834.3	43.295	1417.2	5.0007	2472	560.78	58.016	1	0	0	0	TRUE
HGLibB_44845	SLC30A1	305.49/153.61	3550.9/7217.9	229.55	5384.4	4.5459	11533	8026.1	57.539	1	0	0	0	TRUE
HGLibA_56962	ZPBP	1636.8/756.85	41392/0	1196.8	20696	4.1109	387000	116000	57.375	1	0	0	0	TRUE
HGLibA_00826	ADAMTS3	775/963.35	31670/0	869.18	15835	4.1858	17737	68816	57.051	1	0	0	0	TRUE
HGLibB_25134	KLHL26	202.07/2087.4	0/39469	1144.8	19735	4.1064	1780000	107000	56.706	1	0	0	0	TRUE
HGLibA_38679	PROM1	2732.7/856.54	56266/0	1794.6	28133	3.9698	1760000	223000	55.815	1	0	0	0	TRUE
HGLibA_59806	hsa-mir-4276	949.74/27.466	19321/0	488.6	9660.3	4.3025	425000	27120	55.693	1	0	0	0	TRUE
HGLibA_09109	CEP152	646.63/555.43	22817/0	601.03	11409	4.2443	4158.9	37896	55.518	1	0	0	0	TRUE
HGLibA_40441	RBBP8	563.42/291.96	0/17112	427.69	8555.8	4.3191	36848	21875	54.957	1	0	0	0	TRUE
HGLibA_17610	FLG	915.27/1316.3	0/37322	1115.8	18661	4.0626	80431	103000	54.64	1	0	0	0	TRUE
HGLibB_06823	CA9	634.74/913.51	0/27586	774.12	13793	4.1535	38854	57058	54.503	1	0	0	0	TRUE
HGLibA_46734	SPNS1	1355.1/787.36	35503/352.09	1071.2	17927	4.0636	161000	96520	54.256	1	0	0	0	TRUE
HGLibB_34153	OR52N4	471.9/1370.3	0/31495	921.08	15747	4.0942	404000	75588	53.927	1	0	0	0	TRUE
HGLibA_31603	NEDD4	1512/671.4	36116/0	1091.7	18058	4.0468	353000	99524	53.78	1	0	0	0	TRUE
HGLibA_11836	CX3CR1	988.96/621.55	339.33/27093	805.26	13716	4.0886	67496	60816	52.355	1	0	0	0	TRUE
HGLibA_61449	hsa-mir-500b	999.66/378.42	24037/0	689.04	12018	4.1225	193000	47265	52.112	1	0	0	0	TRUE
HGLibA_53853	VSNL1	943.79/1036.6	0/32252	990.19	16126	4.0241	4306	84980	51.921	1	0	0	0	TRUE
HGLibA_59422	hsa-mir-377	747.67/352.99	19905/0	550.33	9952.4	4.1742	77884	32866	51.862	1	0	0	0	TRUE
HGLibA_20409	GSDMC	1288.5/1606.3	30.677/43747	1447.4	21889	3.9178	50485	157000	51.565	1	0	0	0	TRUE
HGLibB_27243	LRRC23	83.206/212.61	0/6707.3	147.91	3353.7	4.4937	8372.5	3963.1	50.923	1	0	0	0	TRUE
HGLibA_35242	PARP6	1342/721.24	0.47195/32709	1031.6	16355	3.9854	193000	90810	50.849	1	0	0	0	TRUE
HGLibA_26352	LGALS13	546.78/566.62	19604/0	556.7	9802.1	4.1357	196.71	33483	50.526	1	0	0	0	TRUE
HGLibA_14996	ELTD1	883.17/371.3	21377/0	627.24	10689	4.0888	131000	40603	49.932	1	0	0	0	TRUE
HGLibB_20672	GYPB	177.11/261.44	0/8696.7	219.27	4348.3	4.3034	3555.6	7456.4	47.817	1	0	0	0	TRUE
HGLibA_35373	PCBP3	2082.5/906.38	41823/0	1494.5	20911	3.8057	692000	166000	47.726	1	0	0	0	TRUE
HGLibA_15017	EMC6	183.05/408.94	0/11073	296	5536.6	4.2208	25513	12084	47.673	1	0	0	0	TRUE
HGLibA_30369	MTG1	1523.9/1939.9	0/46740	1731.9	23370	3.7535	86556	210000	47.196	1	0	0	0	TRUE
HGLibA_22880	IGSF11	1021.1/674.45	25955/0	847.75	12978	3.9346	60069	66093	47.182	1	0	0	0	TRUE
HGLibA_02174	ANO10	234.17/795.5	0/17041	514.83	8520.6	4.0461	158000	29510	46.603	1	0	0	0	TRUE
HGLibB_51176	TRAF1	328.07/623.58	0/15879	475.83	7939.7	4.0577	43665	25985	46.303	1	0	0	0	TRUE
HGLibB_01202	AGO1	127.19/95.623	0/4823.7	111.4	2411.8	4.424	498.12	2517.8	45.846	1	0	0	0	TRUE
HGLibA_55534	ZNF18	1261.2/1267.5	241.16/34822	1264.3	17532	3.7924	20.15	126000	45.784	1	0	0	0	TRUE
HGLibA_57062	ZUFSP	1315.8/1247.2	35380/0	1281.5	17690	3.786	2358.2	129000	45.681	1	0	0	0	TRUE
HGLibA_44635	SLC25A10	2571.1/747.69	43155/0	1659.4	21577	3.7	1660000	196000	44.976	1	0	0	0	TRUE
HGLibA_31139	NAPSA	1882.8/1058	38950/0	1470.4	19475	3.7264	340000	161000	44.841	1	0	0	0	TRUE
HGLibB_38641	PROS1	114.11/244.14	0/6936.2	179.13	3468.1	4.2675	8454.3	5388.2	44.806	1	0	0	0	TRUE
HGLibA_22705	IFNE	1878.1/511.69	32557/0	1194.9	16279	3.7669	934000	115000	44.441	1	0	0	0	TRUE
HGLibA_22371	HTR2A	664.46/120.04	0/12975	392.25	6487.3	4.0443	148000	19025	44.189	1	0	0	0	TRUE
HGLibA_54783	ZBBX	499.24/346.89	13796/0	423.06	6898	4.024	11605	21494	44.165	1	0	0	0	TRUE
HGLibB_09958	CLEC2D	285.28/1404.8	0/24048	845.06	12024	3.8291	627000	65753	43.595	1	0	0	0	TRUE
HGLibA_19765	GPC2	942.61/891.13	25572/0	916.87	12786	3.8003	1325.1	75030	43.332	1	0	0	0	TRUE
HGLibB_50129	TMEM204	178.3/141.4	0.47195/6108.8	159.85	3054.6	4.2477	680.75	4488.4	43.208	1	0	0	0	TRUE
HGLibA_37285	PM20D1	1723.6/992.85	34779/440.11	1358.2	17609	3.6956	267000	142000	43.161	1	0	0	0	TRUE
HGLibA_57588	hsa-mir-1283-1	858.21/228.88	16462/0	543.55	8231	3.9181	198000	32214	42.831	1	0	0	0	TRUE
HGLibA_27261	LRRC15	594.33/327.56	14344/0	460.94	7171.9	3.9568	35583	24685	42.714	1	0	0	0	TRUE
HGLibA_34578	OR9I1	480.22/281.78	12270/0	381	6135.1	4.0057	19688	18153	42.707	1	0	0	0	TRUE
HGLibA_33794	OR2G2	1870.9/483.2	30880/0	1177.1	15440	3.7123	963000	112000	42.537	1	0	0	0	TRUE
HGLibA_59547	hsa-mir-3918	364.92/221.76	9870.3/0	293.34	4935.1	4.0678	10247	11910	42.533	1	0	0	0	TRUE
HGLibB_39837	RAB35	750.04/1268.5	0/27146	1009.3	13573	3.748	134000	87649	42.438	1	0	0	0	TRUE
HGLibA_40523	RBM27	13.075/72.226	0/2059.7	42.651	1029.9	4.5617	1749.4	547.68	42.184	1	0	0	0	TRUE
HGLibA_58444	hsa-mir-302c	520.63/509.65	15480/0	515.14	7739.9	3.9067	60.297	29539	42.037	1	0	0	0	TRUE
HGLibB_49739	TMED1	134.32/67.14	4068.2/0	100.73	2034.1	4.3223	2256.5	2143.5	41.759	1	0	0	0	TRUE
HGLibA_50155	TMEM194B	987.77/531.01	21158/0	759.39	10579	3.7985	104000	55312	41.753	1	0	0	0	TRUE
HGLibA_20175	GPX3	2634.1/671.4	39904/0	1652.7	19952	3.5928	1930000	195000	41.455	1	0	0	0	TRUE
HGLibA_63207	hsa-mir-6761	1639.2/743.62	18985/11390	1191.4	15187	3.671	401000	115000	41.334	1	0	0	0	TRUE
HGLibA_13657	DNASE1L1	1941.1/876.88	34861/0	1409	17431	3.628	566000	150000	41.305	1	0	0	0	TRUE
HGLibB_53676	VPS16	318.56/372.32	0/10950	345.44	5475	3.9825	1445	15500	41.202	1	0	0	0	TRUE
HGLibA_57213	hsa-mir-1180	1793.7/701.91	31304/0	1247.8	15652	3.6478	596000	124000	40.976	1	0	0	0	TRUE
HGLibA_22892	IGSF3	1350.3/813.81	27712/0	1082.1	13856	3.6774	144000	98108	40.782	1	0	0	0	TRUE
HGLibA_27684	LY75-CD302	456.44/130.21	9422.4/0	293.33	4711.2	4.0009	53214	11909	40.483	1	0	0	0	TRUE
HGLibA_40481	RBM12B	2745.8/794.49	41316/0	1770.1	20658	3.544	1900000	218000	40.474	1	0	0	0	TRUE
HGLibB_53407	UVRAG	197.32/253.3	0/7587.6	225.31	3793.8	4.0677	1567	7789.1	40.433	1	0	0	0	TRUE
HGLibA_12280	DACT1	137.88/99.692	4494.3/0	118.79	2247.2	4.2302	729.32	2789.8	40.296	1	0	0	0	TRUE
HGLibA_49996	TMEM150C	3507.7/2234.9	61015/0	2871.3	30507	3.4089	810000	477000	40.006	1	0	0	0	TRUE
HGLibA_36866	PLA2G10	1022.2/1029.5	0/25932	1025.9	12966	3.6585	26.122	89990	39.802	1	0	0	0	TRUE
HGLibB_08629	CDH11	763.12/789.4	0/20562	776.26	10281	3.7256	345.33	57313	39.703	1	0	0	0	TRUE
HGLibA_21736	HMGXB4	1093.6/210.57	17775/0	652.07	8887.5	3.7666	390000	43233	39.608	1	0	0	0	TRUE
HGLibB_49648	TM6SF1	128.38/145.47	4959.2/0	136.92	2479.6	4.1688	146.1	3502.1	39.587	1	0	0	0	TRUE
HGLibA_17131	FBXO9	2774.3/2111.8	52059/0	2443.1	26029	3.4128	219000	367000	38.923	1	0	0	0	TRUE
HGLibA_03395	ASXL3	1490.6/1308.2	32703/0	1399.4	16351	3.5456	16630	149000	38.761	1	0	0	0	TRUE
HGLibA_00784	ADAM9	653.76/514.74	15897/0	584.25	7948.5	3.7637	9664	36201	38.705	1	0	0	0	TRUE
HGLibA_22018	HPCAL1	331.64/200.4	8301.5/0	266.02	4150.8	3.9587	8611.2	10175	38.512	1	0	0	0	TRUE
HGLibA_61329	hsa-mir-484	174.73/580.86	0/11056	377.8	5527.8	3.8675	82469	17907	38.486	1	0	0	0	TRUE
HGLibA_49606	TLE1	639.5/313.32	13336/0	476.41	6668.1	3.8042	53197	26036	38.373	1	1.8774e-322	3.7549e-322	1.1131e-319	TRUE
HGLibB_17868	FOXJ3	133.13/2125.1	0/27093	1129.1	13547	3.5835	1980000	105000	38.302	1	2.7964e-321	5.5928e-321	1.6538e-318	TRUE
HGLibA_21630	HLA-DQB2	2418.9/1340.8	41258/0	1879.8	20629	3.4553	581000	240000	38.266	1	1.123e-320	2.246e-320	6.625e-318	TRUE
HGLibA_45824	SMR3A	490.92/468.96	0.47195/13291	479.94	6646	3.7888	241.03	26348	37.987	1	4.784e-316	9.568e-316	2.8153e-313	TRUE
HGLibB_17702	FN1	331.64/452.68	0.47195/11249	392.16	5624.9	3.8389	7326.3	19018	37.944	1	2.4097e-315	4.8194e-315	1.4146e-312	TRUE
HGLibA_56477	ZNF660	1231.4/1264.5	28959/17.605	1248	14488	3.5362	544.92	124000	37.661	1	1.0899e-310	2.1798e-310	6.38e-308	TRUE
HGLibA_33563	OR11A1	1325.4/407.92	21404/0	866.64	10702	3.6248	421000	68491	37.581	1	0	0	1.29e-306	TRUE
HGLibA_36397	PHGR1	1922.1/1680.5	0/38889	1801.3	19444	3.4315	29170	224000	37.275	1	2.05e-304	4.1e-304	1.19e-301	TRUE
HGLibA_21219	HEY2	109.36/127.16	0/4084.3	118.26	2042.1	4.0986	158.45	2769.9	36.555	1	7.6e-293	1.52e-292	4.42e-290	TRUE
HGLibA_19986	GPR182	1287.3/486.25	21145/0	886.78	10572	3.5741	321000	71086	36.327	1	3.03e-289	6.06e-289	1.76e-286	TRUE
HGLibA_22628	IFIT2	402.95/157.68	8186.9/0	280.32	4093.4	3.8634	30081	11070	36.241	1	6.8e-288	1.36e-287	3.94e-285	TRUE
HGLibA_21312	HIGD1C	203.26/122.07	5234.4/0	162.67	2617.2	3.9997	3295.8	4616	36.127	1	4.28e-286	8.56e-286	2.47e-283	TRUE
HGLibA_11692	CTSB	520.63/222.78	10236/0	371.71	5118	3.7798	44358	17444	35.936	1	4.15e-283	8.3e-283	2.39e-280	TRUE
HGLibB_53726	VPS41	249.62/311.28	7983.4/140.84	280.45	4062.1	3.8516	1901.3	11079	35.929	1	5.44e-283	1.09e-282	3.12e-280	TRUE
HGLibA_60677	hsa-mir-4643	5901.7/2065.1	72594/0	3983.4	36297	3.1875	7360000	812000	35.867	1	5.06e-282	1.01e-281	2.9e-279	TRUE
HGLibA_16373	FAM194B	1418.1/591.03	594.65/22270	1004.6	11432	3.5072	342000	86984	35.356	1	3.99e-274	7.98e-274	2.28e-271	TRUE
HGLibB_16567	FAM43B	135.51/282.8	0/6284.8	209.15	3142.4	3.9028	10848	6911.1	35.284	1	5.18e-273	1.04e-272	2.96e-270	TRUE
HGLibA_31158	NARS2	1069.8/100.71	14581/0	585.25	7290.6	3.6367	470000	36301	35.193	1	1.26e-271	2.52e-271	7.16e-269	TRUE
HGLibA_35863	PDHA1	666.84/347.91	12876/0	507.37	6437.8	3.6628	50859	28823	34.932	1	1.22e-267	2.45e-267	6.94e-265	TRUE
HGLibA_32933	NUDT10	2938.4/1570.7	0/44170	2254.5	22085	3.2916	935000	322000	34.927	1	1.43e-267	2.85e-267	8.07e-265	TRUE
HGLibB_45230	SLC5A8	121.24/277.71	0.47195/5950.4	199.48	2975.4	3.8921	12242	6404.6	34.687	1	6.3e-264	1.26e-263	3.56e-261	TRUE
HGLibB_18313	GABARAPL2	294.79/2003	0.94389/25104	1148.9	12553	3.4485	1460000	108000	34.683	1	7.04e-264	1.41e-263	3.97e-261	TRUE
HGLibA_40505	RBM20	652.57/307.21	12212/0	479.89	6105.8	3.6666	59636	26344	34.662	1	1.48e-263	2.97e-263	8.34e-261	TRUE
HGLibA_31319	NCKAP5L	357.79/41.708	5953.1/0	199.75	2976.6	3.8907	49953	6418.5	34.66	1	1.57e-263	3.15e-263	8.83e-261	TRUE
HGLibA_37892	PPHLN1	780.95/966.4	19819/17.605	873.68	9918.3	3.5034	17197	69394	34.334	1	1.21e-258	2.41e-258	6.75e-256	TRUE
HGLibA_56506	ZNF672	1567.8/2051.8	0/35773	1809.8	17886	3.3042	117000	226000	33.836	1	2.94e-251	5.88e-251	1.64e-248	TRUE
HGLibA_51611	TRIM77	256.75/378.42	8434.6/0	317.59	4217.3	3.7269	7402.2	13536	33.519	1	1.27e-246	2.53e-246	7.05e-244	TRUE
HGLibB_17076	FBXO42	209.2/1715.1	0/20844	962.16	10422	3.4358	1130000	81120	33.214	1	3.42e-242	6.83e-242	1.9e-239	TRUE
HGLibA_31748	NEUROG2	847.51/744.64	17798/0	796.08	8899	3.481	5291.5	59698	33.164	1	1.8e-241	3.6e-241	9.97e-239	TRUE
HGLibA_28688	MDH2	1223.1/379.44	17842/0	801.28	8921.2	3.4752	356000	60331	33.058	1	5.91e-240	1.18e-239	3.27e-237	TRUE
HGLibB_43800	SGPP2	632.37/674.45	4.7195/15017	653.41	7510.7	3.5209	885.44	43376	32.925	1	4.79e-238	9.58e-238	2.64e-235	TRUE
HGLibB_38444	PRKAA2	528.95/417.08	0/11355	473.02	5677.5	3.5825	6257.8	25737	32.441	1	3.62e-231	7.24e-231	1.99e-228	TRUE
HGLibB_03633	ATP4B	475.46/981.66	0.94389/16179	728.56	8089.8	3.4712	128000	51726	32.367	1	4.06e-230	8.12e-230	2.23e-227	TRUE
HGLibA_18931	GET4	236.54/384.53	8005.2/0	310.53	4002.6	3.6838	10950	13055	32.313	1	2.27e-229	4.54e-229	1.24e-226	TRUE
HGLibA_27848	MAD2L1BP	1049.6/846.37	20083/0	947.98	10041	3.4036	20649	79193	32.313	1	2.27e-229	4.54e-229	1.24e-226	TRUE
HGLibA_22098	HRH2	1435.9/188.19	17556/0	812.05	8778.2	3.4327	778000	61648	32.084	1	3.67e-226	7.33e-226	2e-223	TRUE
HGLibA_63598	hsa-mir-6856	1557.1/970.47	25234/0	1263.8	12617	3.3185	172000	126000	31.964	1	1.7e-224	3.4e-224	9.26e-222	TRUE
HGLibA_60593	hsa-mir-4533	175.92/32.553	3236.1/0	104.24	1618.1	3.9435	10277	2264	31.816	1	1.98e-222	3.96e-222	1.08e-219	TRUE
HGLibA_20206	GRAMD3	2911/1321.4	38460/0	2116.2	19230	3.1832	1260000	291000	31.73	1	3.02e-221	6.03e-221	1.63e-218	TRUE
HGLibA_62631	hsa-mir-610	2128.9/1002	29729/17.605	1565.4	14873	3.2473	635000	178000	31.503	1	3.91e-218	7.83e-218	2.12e-215	TRUE
HGLibA_46206	SOST	1677.2/786.35	24329/17.605	1231.8	12173	3.3039	397000	121000	31.453	1	1.9e-217	3.81e-217	1.03e-214	TRUE
HGLibB_36505	PIGF	465.95/420.13	0/10457	443.04	5228.6	3.5579	1049.9	23156	31.448	1	2.22e-217	4.43e-217	1.19e-214	TRUE
HGLibB_37412	PODXL2	86.772/245.16	0/4665.2	165.97	2332.6	3.8049	12544	4767.1	31.38	1	1.89e-216	3.77e-216	1.01e-213	TRUE
HGLibB_52286	TUSC5	500.42/273.64	0.47195/9312.8	387.03	4656.6	3.5853	25715	18619	31.291	1	3.15e-215	6.3e-215	1.69e-212	TRUE
HGLibA_62306	hsa-mir-5693	259.13/203.45	6041.4/0	231.29	3020.7	3.7014	1549.8	8124.4	30.947	1	1.41e-210	2.82e-210	7.53e-208	TRUE
HGLibB_27002	LOXL2	280.52/318.4	7461/0	299.46	3730.5	3.6345	717.49	12313	30.92	1	3.21e-210	6.42e-210	1.71e-207	TRUE
HGLibA_23915	JAK2	2083.7/1210.5	29736/0	1647.1	14868	3.1734	381000	194000	30.033	1	1.81e-198	3.62e-198	9.64e-196	TRUE
HGLibA_55332	ZIC5	93.904/173.95	3747.7/0	133.93	1873.9	3.7965	3203.9	3380.3	29.926	1	4.5e-197	9.01e-197	2.39e-194	TRUE
HGLibB_07914	CCDC90B	83.206/172.94	0/3608.9	128.07	1804.5	3.8061	4025.7	3146.7	29.885	1	1.58e-196	3.16e-196	8.36e-194	TRUE
HGLibA_00929	ADCY8	1497.7/566.62	20026/17.605	1032.2	10022	3.2782	433000	90887	29.819	1	1.11e-195	2.22e-195	5.86e-193	TRUE
HGLibA_48438	TAT	959.25/267.54	12890/0	613.39	6445.1	3.3912	239000	39164	29.468	1	3.68e-191	7.35e-191	1.94e-188	TRUE
HGLibB_13339	DLK2	178.3/50.863	0/3239.2	114.58	1619.6	3.8096	8119.9	2633.5	29.328	1	2.31e-189	4.63e-189	1.22e-186	TRUE
HGLibA_54765	ZACN	1452.5/128.18	15771/0	790.36	7885.5	3.317	877000	59006	29.209	1	7.49e-188	1.5e-187	3.93e-185	TRUE
HGLibA_64817	NonTargetingControlGuideForHuman_0434	1614.2/1505.6	27696/0	1559.9	13848	3.1493	5901.6	177000	29.173	1	2.15e-187	4.3e-187	1.13e-184	TRUE
HGLibA_20680	GUSB	1028.2/728.36	0/17182	878.28	8591	3.2886	44948	69986	29.154	1	3.67e-187	7.34e-187	1.92e-184	TRUE
HGLibA_56928	ZNHIT3	1847.2/421.15	21234/0	1134.2	10617	3.2256	1020000	106000	29.145	1	4.88e-187	9.76e-187	2.55e-184	TRUE
HGLibA_25758	KRTAP4-2	129.56/187.18	4173.9/0	158.37	2086.9	3.7116	1659.6	4422	29.002	1	3.14e-185	6.28e-185	1.63e-182	TRUE
HGLibA_37880	PPFIA3	936.66/336.72	13098/0	636.69	6549	3.3606	180000	41596	28.989	1	4.58e-185	9.15e-185	2.38e-182	TRUE
HGLibA_34058	OR4Q3	168.79/18.311	2678.8/0	93.55	1339.4	3.8254	11322	1904.9	28.544	1	1.67e-179	3.35e-179	8.67e-177	TRUE
HGLibA_30006	MRPL49	697.74/694.79	13857/0	696.27	6928.4	3.3129	4.3485	48069	28.425	1	4.92e-178	9.84e-178	2.54e-175	TRUE
HGLibB_49482	TIMP3	357.79/1855.5	0/20298	1106.6	10149	3.1959	1120000	102000	28.349	1	4.32e-177	8.64e-177	2.23e-174	TRUE
HGLibA_32890	NTSR2	663.27/1138.3	17098/0	900.8	8549.1	3.2451	113000	72913	28.324	1	8.65e-177	1.73e-176	4.45e-174	TRUE
HGLibA_65253	NonTargetingControlGuideForHuman_0870	3290.2/4810.7	0/59451	4050.4	29725	2.8752	1160000	834000	28.115	1	3.25e-174	6.51e-174	1.67e-171	TRUE
HGLibA_64177	hsa-mir-8084	509.93/238.04	8209/0	373.99	4104.5	3.4527	36963	17617	28.106	1	4.1e-174	8.2e-174	2.1e-171	TRUE
HGLibA_14792	EIF3J	232.98/75.278	3957.7/0	154.13	1978.9	3.6739	12435	4233.6	28.045	1	2.35e-173	4.7e-173	1.2e-170	TRUE
HGLibA_60206	hsa-mir-4450	682.29/474.05	11728/0	578.17	5864.2	3.3401	21683	35594	28.018	1	4.89e-173	9.78e-173	2.5e-170	TRUE
HGLibB_22170	HSD17B7	394.63/275.68	0/7429.1	335.16	3714.6	3.4664	7075.2	14763	27.814	1	1.49e-170	2.98e-170	7.59e-168	TRUE
HGLibA_04045	B9D1	3085.8/1898.2	39231/0	2492	19616	2.9761	705000	379000	27.808	1	1.76e-170	3.51e-170	8.93e-168	TRUE
HGLibA_12290	DAD1	902.19/358.08	12387/0	630.13	6193.4	3.2949	148000	40906	27.506	1	7.39e-167	1.48e-166	3.75e-164	TRUE
HGLibA_36234	PGF	1842.4/785.33	22778/0	1313.9	11389	3.1148	559000	134000	27.487	1	1.24e-166	2.49e-166	6.29e-164	TRUE
HGLibA_10823	COX19	1090/580.86	15629/0	835.43	7814.5	3.224	130000	64545	27.47	1	1.98e-166	3.96e-166	1e-163	TRUE
HGLibA_09933	CLEC14A	969.94/774.14	16175/0	872.04	8087.5	3.2118	19170	69184	27.432	1	5.65e-166	1.13e-165	2.85e-163	TRUE
HGLibA_05336	C14orf166B	943.79/521.86	13999/0	732.83	6999.4	3.2539	89015	52216	27.424	1	7.1e-166	1.42e-165	3.57e-163	TRUE
HGLibA_36262	PGM1	1731.9/960.3	23161/0	1346.1	11580	3.1039	298000	140000	27.379	1	2.43e-165	4.86e-165	1.22e-162	TRUE
HGLibA_04866	BSG	2502.1/1266.5	30640/0	1884.3	15320	3.0226	763000	241000	27.369	1	3.24e-165	6.49e-165	1.62e-162	TRUE
HGLibA_01704	ALPK2	448.12/200.4	7124/0	324.26	3562	3.4534	30683	13997	27.367	1	3.42e-165	6.83e-165	1.71e-162	TRUE
HGLibA_52290	TUBB6	921.21/330.61	12215/0	625.91	6107.5	3.2845	174000	40464	27.25	1	8.27e-164	1.65e-163	4.13e-161	TRUE
HGLibA_21165	HERC5	731.02/160.73	9208.6/0	445.88	4604.3	3.3654	163000	23396	27.187	1	4.62e-163	9.24e-163	2.3e-160	TRUE
HGLibA_35136	PAPOLA	240.11/378.42	6803.1/0	309.27	3401.6	3.455	9565.4	12969	27.154	1	1.15e-162	2.3e-162	5.7e-160	TRUE
HGLibA_32870	NTPCR	3454.2/2274.6	43071/0	2864.4	21536	2.91	696000	475000	27.082	1	8.13e-162	1.63e-161	4.03e-159	TRUE
HGLibB_08055	CCNB2	480.22/1194.3	0/15457	837.24	7728.4	3.2049	255000	64772	27.077	1	9.21e-162	1.84e-161	4.56e-159	TRUE
HGLibA_50354	TMEM261	1843.6/1547.3	27781/0	1695.4	13890	3.0336	43910	203000	27.061	1	1.41e-161	2.82e-161	6.96e-159	TRUE
HGLibA_44211	SIRPD	1202.9/609.34	16459/0	906.13	8229.3	3.1816	176000	73613	26.991	1	9.37e-161	1.87e-160	4.61e-158	TRUE
HGLibA_06832	CAB39	2786.2/801.61	28914/0	1793.9	14457	3.0099	1970000	223000	26.844	1	5.01e-159	1e-158	2.46e-156	TRUE
HGLibA_15616	ETF1	1290.9/564.58	16661/0	927.73	8330.3	3.1652	264000	76474	26.769	1	3.75e-158	7.49e-158	1.84e-155	TRUE
HGLibA_56381	ZNF610	1998.1/2404.8	34192/0	2201.5	17096	2.9565	82696	310000	26.745	1	7.04e-158	1.41e-157	3.45e-155	TRUE
HGLibA_64106	hsa-mir-8067	288.84/153.61	5084.7/0	221.23	2542.4	3.5166	9144.5	7563.4	26.69	1	3.12e-157	6.23e-157	1.52e-154	TRUE
HGLibA_41793	RP2	380.37/862.64	11800/0	621.51	5900	3.2448	116000	40005	26.391	1	8.67e-154	1.73e-153	4.23e-151	TRUE
HGLibA_24127	KCNA10	162.85/190.23	4158.8/0	176.54	2079.4	3.5507	374.91	5263.7	26.228	1	6.45e-152	1.29e-151	3.14e-149	TRUE
HGLibA_21778	HNF1B	230.6/357.06	6303.8/0	293.83	3151.9	3.4187	7996.2	11942	26.154	1	4.5e-151	9e-151	2.18e-148	TRUE
HGLibA_33293	ODF3L2	859.4/485.24	0.94389/12464	672.32	6232.5	3.2107	69999	45424	26.088	1	2.47e-150	4.94e-150	1.2e-147	TRUE
HGLibB_15705	EXO5	320.94/197.35	0/5633.5	259.14	2816.7	3.4372	7637	9755.3	25.895	1	3.84e-148	7.68e-148	1.86e-145	TRUE
HGLibA_54947	ZC3H10	2531.8/318.4	23095/0	1425.1	11548	3.0175	2450000	153000	25.857	1	1.02e-147	2.04e-147	4.93e-145	TRUE
HGLibA_23275	INCA1	1541.7/1209.5	22372/0	1375.6	11186	3.0226	55165	145000	25.787	1	6.13e-147	1.23e-146	2.95e-144	TRUE
HGLibA_39812	RAB13	683.48/625.62	12020/0	654.55	6009.8	3.1968	1673.8	43499	25.677	1	1.07e-145	2.13e-145	5.12e-143	TRUE
HGLibA_62969	hsa-mir-659	416.03/290.94	7203.8/0	353.48	3601.9	3.3454	7824	16086	25.612	1	5.58e-145	1.12e-144	2.67e-142	TRUE
HGLibA_24093	KBTBD11	456.44/188.19	6617.2/0	322.32	3308.6	3.3556	35979	13862	25.364	1	3.19e-142	6.37e-142	1.53e-139	TRUE
HGLibA_00081	AASDHPPT	4493.1/1500.5	42095/0	2996.8	21047	2.8117	4480000	511000	25.239	1	7.43e-141	1.49e-140	3.55e-138	TRUE
HGLibA_28362	MARCO	574.12/33.57	6239.6/0	303.85	3119.8	3.3558	146000	12605	25.082	1	3.93e-139	7.86e-139	1.87e-136	TRUE
HGLibA_10963	CPNE4	1463.2/632.74	577.19/16795	1048	8686	3.0499	345000	93154	25.025	1	1.62e-138	3.25e-138	7.73e-136	TRUE
HGLibB_15558	ESR1	250.81/790.42	9691.9/0	520.61	4845.9	3.216	146000	30047	24.953	1	9.98e-138	2e-137	4.74e-135	TRUE
HGLibA_33994	OR4F17	5245.5/4093.5	60201/17.605	4669.5	30109	2.6886	664000	1050000	24.82	1	2.74e-136	5.48e-136	1.3e-133	TRUE
HGLibA_36657	PIK3R4	131.94/191.25	3659/0	161.59	1829.5	3.4929	1758.5	4567.2	24.68	1	8.85e-135	1.77e-134	4.18e-132	TRUE
HGLibB_13924	DRAM2	218.71/330.61	0/5651.1	274.66	2825.5	3.3581	6260.6	10713	24.646	1	2.06e-134	4.12e-134	9.74e-132	TRUE
HGLibA_50714	TNFAIP6	437.43/71.209	5278.7/0	254.32	2639.4	3.3704	67058	9464.6	24.516	1	5.04e-133	1.01e-132	2.37e-130	TRUE
HGLibA_60080	hsa-mir-4423	3552.9/2838.2	12065/31248	3195.5	21656	2.7603	255000	568000	24.503	1	6.89e-133	1.38e-132	3.24e-130	TRUE
HGLibA_08162	CCR6	1498.9/1257.3	21410/0	1378.1	10705	2.9566	29175	145000	24.481	1	1.19e-132	2.38e-132	5.59e-130	TRUE
HGLibA_57614	hsa-mir-1287	1993.4/779.23	21471/0	1386.3	10736	2.9522	737000	147000	24.422	1	4.97e-132	9.95e-132	2.33e-129	TRUE
HGLibA_64416	NonTargetingControlGuideForHuman_0033	3069.1/4355.9	48930/0	3712.5	24465	2.7199	828000	724000	24.389	1	1.13e-131	2.26e-131	5.28e-129	TRUE
HGLibA_43777	SFTPD	697.74/2642.9	0/25051	1670.3	12526	2.906	1890000	198000	24.382	1	1.33e-131	2.65e-131	6.18e-129	TRUE
HGLibA_21731	HMGXB3	921.21/746.67	14004/0	833.94	7002	3.0682	15231	64359	24.313	1	7.08e-131	1.42e-130	3.3e-128	TRUE
HGLibA_44581	SLC22A3	2867/2595	37715/0	2731	18857	2.7871	36991	440000	24.313	1	7.2e-131	1.44e-130	3.35e-128	TRUE
HGLibA_48785	TCF3	1074.5/819.92	15523/0	947.23	7761.6	3.0332	32418	79092	24.23	1	5.33e-130	1.07e-129	2.47e-127	TRUE
HGLibA_63323	hsa-mir-6786	93.904/113.93	0/2499.9	103.92	1249.9	3.5756	200.6	2252.9	24.144	1	4.36e-129	8.71e-129	2.02e-126	TRUE
HGLibB_36583	PIK3C3	3.566/71.209	0/1091.5	37.387	545.74	3.8322	2287.8	445.05	24.097	1	1.4e-128	2.8e-128	6.46e-126	TRUE
HGLibA_53485	VAC14	2067.1/1703.9	27388/0	1885.5	13694	2.8598	65941	241000	24.041	1	5.17e-128	1.03e-127	2.39e-125	TRUE
HGLibB_07638	CCDC150	649.01/369.27	25.485/9136.8	509.14	4581.1	3.1671	39127	28985	23.918	1	9.99e-127	2e-126	4.6e-124	TRUE
HGLibB_12354	DAZAP2	599.08/146.49	1.4158/7059.4	372.78	3530.4	3.24	102000	17526	23.852	1	4.83e-126	9.67e-126	2.22e-123	TRUE
HGLibB_10904	CPE	59.433/582.89	0/6232	321.16	3116	3.2743	137000	13782	23.807	1	1.43e-125	2.85e-125	6.54e-123	TRUE
HGLibA_56971	ZRANB1	2714.9/1142.4	27645/0	1928.6	13823	2.8407	1240000	250000	23.776	1	2.99e-125	5.99e-125	1.37e-122	TRUE
HGLibA_28730	MECR	2704.2/2092.5	32970/0	2398.4	16485	2.7805	187000	356000	23.597	1	2.05e-123	4.11e-123	9.38e-121	TRUE
HGLibB_37251	PMEPA1	344.71/144.45	0.47195/4894.1	244.58	2447.3	3.3175	20052	8888.4	23.364	1	5.02e-121	1e-120	2.29e-118	TRUE
HGLibA_47964	SYNC	500.42/282.8	7218.4/0	391.61	3609.2	3.2009	23680	18975	23.358	1	5.72e-121	1.14e-120	2.6e-118	TRUE
HGLibA_09255	CFD	51.112/146.49	0/2323.8	98.799	1161.9	3.5426	4548.1	2078.3	23.319	1	1.43e-120	2.86e-120	6.49e-118	TRUE
HGLibB_24516	KEL	274.58/1780.2	0.47195/16003	1027.4	8001.5	2.9601	1130000	90209	23.22	1	1.43e-119	2.85e-119	6.47e-117	TRUE
HGLibA_02801	ARHGDIG	218.71/177	4088/0	197.86	2044	3.3623	869.81	6321.3	23.22	1	1.44e-119	2.88e-119	6.51e-117	TRUE
HGLibA_42909	SCGB1A1	2172.9/784.31	21610/0	1478.6	10805	2.8686	964000	163000	23.123	1	1.36e-118	2.72e-118	6.15e-116	TRUE
HGLibB_39597	PXDC1	194.94/539.15	0.47195/6760.2	367.05	3380.3	3.1996	59241	17093	23.048	1	7.71e-118	1.54e-117	3.48e-115	TRUE
HGLibA_52801	UCHL1	3747.8/3492.3	45651/0	3620.1	22825	2.6562	32656	695000	23.037	1	9.84e-118	1.97e-117	4.43e-115	TRUE
HGLibB_39518	PTTG2	53.49/259.4	0.47195/3344.9	156.45	1672.7	3.4101	21200	4336.2	23.026	1	1.3e-117	2.61e-117	5.86e-115	TRUE
HGLibA_48661	TBX21	1099.5/629.69	11962/1760.5	864.6	6861.2	2.9869	110000	68231	22.957	1	6.27e-117	1.25e-116	2.81e-114	TRUE
HGLibA_62098	hsa-mir-550a-1	694.18/1082.4	173.68/13767	888.27	6970.2	2.9707	75348	71280	22.78	1	3.59e-115	7.18e-115	1.61e-112	TRUE
HGLibA_48847	TCP11L2	660.89/365.2	8782/0	513.05	4391	3.0949	43718	29345	22.638	1	9.21e-114	1.84e-113	4.11e-111	TRUE
HGLibB_00684	ACVR1	153.34/1409.9	0.47195/12429	781.63	6214.7	2.9895	790000	57956	22.568	1	4.48e-113	8.95e-113	1.99e-110	TRUE
HGLibA_60013	hsa-mir-4322	438.61/672.41	0/9330.4	555.51	4665.2	3.0678	27331	33368	22.498	1	2.17e-112	4.33e-112	9.64e-110	TRUE
HGLibA_62261	hsa-mir-5685	797.59/522.87	10658/0	660.23	5329	3.0109	37734	44111	22.229	1	8.93e-110	1.79e-109	3.97e-107	TRUE
HGLibA_61099	hsa-mir-4750	134.32/218.71	3568.4/0	176.52	1784.2	3.3301	3561.2	5262.6	22.161	1	4.07e-109	8.14e-109	1.81e-106	TRUE
HGLibA_06485	C6orf25	147.39/9.1554	1829.3/0	78.274	914.63	3.5298	9554.9	1433.8	22.088	1	2.12e-108	4.25e-108	9.39e-106	TRUE
HGLibA_38302	PRAMEF18	1091.2/590.01	12898/0	840.6	6449.1	2.9381	126000	65193	21.966	1	3.05e-107	6.1e-107	1.35e-104	TRUE
HGLibA_63511	hsa-mir-6833	101.04/17.294	1447/0	59.165	723.49	3.59	3506.4	919.06	21.914	1	9.91e-107	1.98e-106	4.37e-104	TRUE
HGLibA_10703	COPG1	581.25/173.95	0/6584.1	377.6	3292.1	3.1207	82947	17892	21.788	1	1.5e-105	3.01e-105	6.61e-103	TRUE
HGLibA_35021	PAH	290.03/442.51	6400.1/0	366.27	3200	3.1236	11625	17035	21.712	1	7.93e-105	1.59e-104	3.48e-102	TRUE
HGLibA_07366	CATSPERB	747.67/604.26	10625/17.605	675.96	5321.5	2.975	10283	45822	21.702	1	9.85e-105	1.97e-104	4.32e-102	TRUE
HGLibA_36347	PHF15	1124.5/690.72	13585/0	907.6	6792.7	2.9025	94068	73806	21.663	1	2.31e-104	4.63e-104	1.01e-101	TRUE
HGLibA_19383	GLYCTK	1987.4/2128.1	26818/0	2057.8	13409	2.7034	9896.2	278000	21.529	1	4.16e-103	8.32e-103	1.82e-100	TRUE
HGLibA_64360	hsa-mir-943	1269.5/502.53	12241/915.44	886.01	6578.2	2.8909	294000	70986	21.364	1	1.43e-101	2.87e-101	6.25e-99	TRUE
HGLibA_47308	STAB2	286.47/383.51	5858.3/0	334.99	2929.1	3.1245	4708.7	14751	21.359	1	1.6e-101	3.21e-101	6.98e-99	TRUE
HGLibA_03858	ATXN7L3	426.73/114.95	4896.4/0	270.84	2448.2	3.1715	48602	10474	21.276	1	9.57e-101	1.91e-100	4.16e-98	TRUE
HGLibA_26256	LDOC1	1012.7/329.59	10388/0	671.17	5194	2.9502	233000	45298	21.251	1	1.63e-100	3.25e-100	7.06e-98	TRUE
HGLibA_15142	ENO2	2769.6/1958.2	29762/17.605	2363.9	14890	2.6546	329000	348000	21.23	1	2.51e-100	5.02e-100	1.09e-97	TRUE
HGLibA_51165	TPPP	771.44/432.34	9465.4/0	601.89	4732.7	2.973	57495	37984	21.195	1	5.31e-100	1.06e-99	2.29e-97	TRUE
HGLibA_59354	hsa-mir-3691	757.17/134.28	7007.9/352.09	445.73	3680	3.0426	194000	23383	21.151	1	1.36e-99	2.71e-99	5.85e-97	TRUE
HGLibA_19028	GH1	1898.3/1337.7	21543/0	1618	10771	2.7342	157000	188000	21.096	1	4.29e-99	8.57e-99	1.85e-96	TRUE
HGLibA_03182	AS3MT	853.46/167.85	8207.6/0	510.65	4103.8	3.0041	235000	29124	21.055	1	1.04e-98	2.07e-98	4.45e-96	TRUE
HGLibA_38632	PRMT6	1041.3/310.27	10345/0	675.77	5172.3	2.9344	267000	45801	21.011	1	2.62e-98	5.24e-98	1.12e-95	TRUE
HGLibA_44978	SLC35D1	620.48/914.52	11487/0	767.5	5743.4	2.902	43231	56270	20.976	1	5.41e-98	1.08e-97	2.32e-95	TRUE
HGLibA_59911	hsa-mir-4300	394.63/180.06	5068.2/0	287.35	2534.1	3.1362	23022	11520	20.933	1	1.36e-97	2.71e-97	5.8e-95	TRUE
HGLibA_01871	ANAPC13	173.54/62.053	2424.9/0	117.8	1212.4	3.3525	6215.1	2752.8	20.863	1	5.83e-97	1.17e-96	2.49e-94	TRUE
HGLibA_49780	TMCO1	5001.9/1558.5	38619/0	3280.2	19309	2.5571	5930000	592000	20.829	1	1.18e-96	2.37e-96	5.04e-94	TRUE
HGLibA_54669	YIPF1	782.14/727.35	11095/0	754.74	5547.7	2.8762	1501	54765	20.481	1	1.58e-93	3.17e-93	6.74e-91	TRUE
HGLibA_43239	SEC24D	509.93/1083.4	0.47195/11601	796.66	5800.9	2.8627	164000	59769	20.469	1	2.02e-93	4.04e-93	8.58e-91	TRUE
HGLibA_02073	ANKRD33B	301.92/162.76	4147/0	232.34	2073.5	3.1523	9682.3	8183.8	20.352	1	2.23e-92	4.46e-92	9.44e-90	TRUE
HGLibA_64386	NonTargetingControlGuideForHuman_0003	400.58/516.77	0.47195/7253.1	458.67	3626.8	2.9804	6750.5	24489	20.245	1	1.98e-91	3.95e-91	8.36e-89	TRUE
HGLibA_55013	ZCCHC13	679.91/465.91	8644.6/0	572.91	4322.3	2.9132	22899	35072	20.021	1	1.82e-89	3.64e-89	7.68e-87	TRUE
HGLibA_48361	TAS1R3	2042.1/609.34	17366/0	1325.7	8683.1	2.7105	1030000	136000	19.927	1	1.18e-88	2.37e-88	4.98e-86	TRUE
HGLibA_11304	CSAD	732.21/435.39	8718.7/0	583.8	4359.4	2.8984	44052	36156	19.856	1	4.9e-88	9.79e-88	2.06e-85	TRUE
HGLibA_38794	PRR18	595.52/112.92	5711/0	354.22	2855.5	3.0075	116000	16140	19.689	1	1.35e-86	2.7e-86	5.67e-84	TRUE
HGLibA_12895	DEFB130	778.57/814.83	0/11214	796.7	5607.1	2.8136	657.38	59774	19.675	1	1.76e-86	3.51e-86	7.36e-84	TRUE
HGLibB_21533	HIST3H3	158.09/167.85	0/2957.6	162.97	1478.8	3.1739	47.604	4629.8	19.338	1	1.3e-83	2.59e-83	5.42e-81	TRUE
HGLibB_07837	CCDC69	67.753/109.86	0/1795.7	88.809	897.83	3.3231	886.68	1753.3	19.321	1	1.81e-83	3.62e-83	7.56e-81	TRUE
HGLibA_49245	TGIF2-C20orf24	2528.3/2112.9	27072/0	2320.6	13536	2.5437	86284	338000	19.296	1	2.88e-83	5.76e-83	1.2e-80	TRUE
HGLibB_34956	PAG1	788.08/63.071	3.3036/6531.3	425.58	3267.3	2.9377	263000	21700	19.291	1	3.22e-83	6.44e-83	1.34e-80	TRUE
HGLibB_48193	TAF7	240.11/267.54	4206.5/0	253.82	2103.2	3.0457	376.26	9435.1	19.04	1	4.02e-81	8.05e-81	1.67e-78	TRUE
HGLibA_43071	SCUBE1	625.23/661.22	9115.6/0	643.23	4557.8	2.823	647.61	42289	19.036	1	4.31e-81	8.61e-81	1.79e-78	TRUE
HGLibA_53729	VPS11	462.39/985.73	10062/0	724.06	5031.2	2.795	137000	51210	19.033	1	4.53e-81	9.06e-81	1.88e-78	TRUE
HGLibA_56887	ZNF878	1613/752.78	15106/0	1182.9	7553	2.6737	370000	113000	18.922	1	3.75e-80	7.51e-80	1.55e-77	TRUE
HGLibA_02054	ANKRD28	2162.2/1744.6	7.0792/22904	1953.4	11455	2.5514	87177	255000	18.799	1	3.87e-79	7.75e-79	1.6e-76	TRUE
HGLibA_35486	PCDHB15	503.99/300.09	6084.8/0	402.04	3042.4	2.9167	20787	19797	18.766	1	7.25e-79	1.45e-78	2.98e-76	TRUE
HGLibA_29233	MID1IP1	1706.9/1385.5	18787/0	1546.2	9393.6	2.6022	51648	175000	18.764	1	7.48e-79	1.5e-78	3.08e-76	TRUE
HGLibA_15128	ENGASE	272.2/954.2	8640.9/0	613.2	4320.4	2.8147	233000	39144	18.738	1	1.22e-78	2.44e-78	5.01e-76	TRUE
HGLibA_48533	TBC1D30	698.93/596.12	9033.5/0	647.52	4516.8	2.8004	5285.2	42747	18.714	1	1.89e-78	3.78e-78	7.75e-76	TRUE
HGLibA_02549	APOM	1119.7/803.64	12554/0	961.68	6277.1	2.7052	49952	81054	18.67	1	4.32e-78	8.64e-78	1.77e-75	TRUE
HGLibA_32025	NKTR	952.11/223.8	8298.7/0	587.96	4149.4	2.817	265000	36573	18.623	1	1.05e-77	2.11e-77	4.31e-75	TRUE
HGLibA_36956	PLAGL2	811.85/670.38	0/10070	741.12	5034.9	2.7625	10008	53175	18.62	1	1.1e-77	2.2e-77	4.48e-75	TRUE
HGLibB_06919	CACNB3	174.73/9.1554	1784.9/0	91.944	892.45	3.265	13708	1853	18.596	1	1.75e-77	3.5e-77	7.13e-75	TRUE
HGLibA_60753	hsa-mir-4661	1323/1008.1	14675/0	1165.5	7337.6	2.6533	49570	111000	18.554	1	3.76e-77	7.53e-77	1.53e-74	TRUE
HGLibB_22041	HR	544.41/4183	25.957/26565	2363.7	13296	2.4913	6620000	348000	18.53	1	5.92e-77	1.18e-76	2.4e-74	TRUE
HGLibA_16550	FAM24B	1150.6/580.86	11422/0	865.74	5711	2.7203	162000	68377	18.53	1	5.96e-77	1.19e-76	2.41e-74	TRUE
HGLibA_53603	VDAC2	2297.7/1672.4	0.47195/22921	1985	11461	2.5289	195000	262000	18.504	1	9.53e-77	1.91e-76	3.85e-74	TRUE
HGLibA_56059	ZNF473	2947.9/446.58	20029/0	1697.2	10014	2.5601	3130000	203000	18.441	1	3.1e-76	6.2e-76	1.25e-73	TRUE
HGLibA_03578	ATP13A5	992.53/801.61	11716/0	897.07	5858	2.7058	18226	72425	18.434	1	3.5e-76	7e-76	1.41e-73	TRUE
HGLibA_14400	ECHDC3	1254/805.68	13135/0	1029.9	6567.4	2.6717	101000	90558	18.401	1	6.41e-76	1.28e-75	2.58e-73	TRUE
HGLibA_48741	TCEB3	531.33/303.15	0/6161.6	417.24	3080.8	2.8814	26034	21019	18.372	1	1.1e-75	2.2e-75	4.41e-73	TRUE
HGLibA_22522	ICT1	1347.9/635.79	12656/0	991.86	6327.9	2.6723	254000	85212	18.279	1	6.03e-75	1.21e-74	2.42e-72	TRUE
HGLibA_48859	TCTE3	506.37/484.22	7066.5/0	495.29	3533.2	2.8321	245.3	27723	18.246	1	1.12e-74	2.24e-74	4.48e-72	TRUE
HGLibA_47250	ST3GAL5	353.03/621.55	6965.9/0	487.29	3483	2.8349	36051	27003	18.23	1	1.49e-74	2.98e-74	5.95e-72	TRUE
HGLibB_51321	TRHR	121.24/467.94	0/4542	294.59	2271	2.9423	60100	11992	18.048	1	4.11e-73	8.22e-73	1.64e-70	TRUE
HGLibA_16883	FARSA	129.56/24.414	1502.7/0	76.989	751.34	3.27	5528.2	1396.5	18.045	1	4.38e-73	8.76e-73	1.74e-70	TRUE
HGLibB_19249	GLIS2	929.53/864.68	0/11496	897.1	5747.9	2.6783	2103	72430	18.024	1	6.3e-73	1.26e-72	2.51e-70	TRUE
HGLibA_11955	CXorf64	967.57/509.65	9754.2/0	738.61	4877.1	2.7215	105000	52884	17.996	1	1.05e-72	2.09e-72	4.15e-70	TRUE
HGLibA_15342	EPN1	601.46/163.78	5569.4/0	382.62	2784.7	2.8603	95782	18277	17.768	1	6.29e-71	1.26e-70	2.49e-68	TRUE
HGLibB_41790	RPH3A	262.69/673.43	0/6584.1	468.06	3292.1	2.8116	84352	25303	17.753	1	8.16e-71	1.63e-70	3.23e-68	TRUE
HGLibB_19547	GNPTAB	93.904/15.259	1008.1/105.63	54.581	556.85	3.3272	3092.5	808.81	17.661	1	4.31e-70	8.61e-70	1.7e-67	TRUE
HGLibA_18028	FRMD8	603.84/254.32	6084.8/0	429.08	3042.4	2.823	61083	21989	17.623	1	8.18e-70	1.64e-69	3.22e-67	TRUE
HGLibA_17835	FOXD3	492.1/336.72	5899.8/0	414.41	2949.9	2.8285	12073	20789	17.585	1	1.61e-69	3.21e-69	6.32e-67	TRUE
HGLibA_20308	GRIN2D	287.66/105.8	3154.5/0	196.73	1577.2	2.9968	16536	6263.2	17.444	1	1.93e-68	3.85e-68	7.57e-66	TRUE
HGLibA_12695	DDX39A	408.9/272.63	4969.6/0	340.76	2484.8	2.8626	9284.9	15163	17.412	1	3.37e-68	6.74e-68	1.32e-65	TRUE
HGLibA_40798	REG1B	964/871.8	0/11355	917.9	5677.5	2.6275	4250.8	75167	17.36	1	8.25e-68	1.65e-67	3.23e-65	TRUE
HGLibA_02659	ARF6	468.33/517.79	6706.8/0	493.06	3353.4	2.7633	1223	27521	17.242	1	6.43e-67	1.29e-66	2.52e-64	TRUE
HGLibA_62794	hsa-mir-639	2874.2/3380.4	31765/0	3127.3	15882	2.3441	128000	548000	17.229	1	8.07e-67	1.61e-66	3.15e-64	TRUE
HGLibB_25526	KRT82	38.037/1274.6	0/8485.4	656.34	4242.7	2.6906	765000	43691	17.158	1	2.75e-66	5.51e-66	1.07e-63	TRUE
HGLibA_30500	MTSS1L	1118.5/538.13	0/10281	828.33	5140.5	2.6322	168000	63660	17.091	1	8.67e-66	1.73e-65	3.37e-63	TRUE
HGLibA_10809	COX14	1720/1933.8	19983/0	1826.9	9991.6	2.4507	22863	229000	17.054	1	1.64e-65	3.28e-65	6.37e-63	TRUE
HGLibA_11656	CTNNBL1	360.16/231.94	4330.6/0	296.05	2165.3	2.8664	8221	12088	17.002	1	4e-65	8.01e-65	1.55e-62	TRUE
HGLibA_46342	SPAG1	305.49/239.06	4038.4/0	272.27	2019.2	2.8861	2206.3	10563	16.998	1	4.3e-65	8.59e-65	1.66e-62	TRUE
HGLibA_33149	NXPE1	2363.1/1653.1	21487/0	2008.1	10743	2.419	252000	267000	16.9	1	2.26e-64	4.53e-64	8.75e-62	TRUE
HGLibA_46877	SPTB	1315.8/521.86	11002/0	918.85	5501.2	2.5805	315000	75293	16.7	1	6.56e-63	1.31e-62	2.53e-60	TRUE
HGLibA_44430	SLC16A13	295.98/63.071	2810.9/0	179.52	1405.5	2.9618	27122	5407.3	16.672	1	1.06e-62	2.12e-62	4.09e-60	TRUE
HGLibB_48968	TESK1	8.3206/213.63	0/1883.7	110.97	941.85	3.0739	21075	2502.2	16.61	1	2.98e-62	5.97e-62	1.15e-59	TRUE
HGLibA_08767	CDK3	557.48/579.84	7264.7/0	568.66	3632.3	2.6731	250.02	34653	16.458	1	3.69e-61	7.38e-61	1.42e-58	TRUE
HGLibA_49904	TMEM123	1270.7/877.9	12298/0	1074.3	6148.8	2.5158	77136	96968	16.296	1	5.29e-60	1.06e-59	2.03e-57	TRUE
HGLibA_24329	KCNK6	828.49/307.21	7163.7/0	567.85	3581.8	2.655	136000	34574	16.209	1	2.16e-59	4.33e-59	8.29e-57	TRUE
HGLibA_10107	CLPSL1	3692/2757.8	0/31054	3224.9	15527	2.2671	436000	576000	16.208	1	2.21e-59	4.43e-59	8.46e-57	TRUE
HGLibA_06353	C5AR1	2241.8/1496.4	19539/0	1869.1	9769.3	2.3853	278000	238000	16.199	1	2.58e-59	5.15e-59	9.83e-57	TRUE
HGLibA_34690	OSGIN2	448.12/579.84	6527/0	513.98	3263.5	2.6643	8674.8	29432	16.027	1	4.15e-58	8.3e-58	1.58e-55	TRUE
HGLibB_47297	STARD13	499.24/514.74	1663.1/4770.8	506.99	3217	2.6633	120.13	28787	15.972	1	9.96e-58	1.99e-57	3.79e-55	TRUE
HGLibA_00156	ABCB9	732.21/358.08	6826.7/0	545.15	3413.4	2.6443	69989	32367	15.942	1	1.61e-57	3.22e-57	6.11e-55	TRUE
HGLibB_37510	POLR1D	57.056/450.65	0/3591.3	253.85	1795.7	2.8176	77458	9436.7	15.872	1	5e-57	1e-56	1.9e-54	TRUE
HGLibA_08746	CDK17	2556.8/876.88	17830/0	1716.8	8915.1	2.3758	1410000	207000	15.812	1	1.29e-56	2.58e-56	4.89e-54	TRUE
HGLibA_05041	C10orf118	886.74/290.94	0/7217.9	588.84	3608.9	2.6136	177000	36662	15.773	1	2.39e-56	4.77e-56	9.02e-54	TRUE
HGLibA_23831	ITM2B	1597.6/1693.7	17161/0	1645.7	8580.5	2.3817	4626.5	194000	15.765	1	2.71e-56	5.42e-56	1.02e-53	TRUE
HGLibA_14540	EFCAB4A	112.92/124.11	1893/0	118.51	946.49	2.9869	62.541	2779.6	15.705	1	7.11e-56	1.42e-55	2.68e-53	TRUE
HGLibA_52589	UBE2D3	1928/1020.3	15519/0	1474.2	7759.5	2.3953	412000	162000	15.621	1	2.61e-55	5.22e-55	9.82e-53	TRUE
HGLibB_35290	PBOV1	710.82/2922.6	0/18502	1816.7	9251.2	2.3477	2450000	227000	15.599	1	3.69e-55	7.37e-55	1.38e-52	TRUE
HGLibA_22714	IFNGR2	1800.8/535.08	12685/0	1167.9	6342.7	2.4401	801000	111000	15.53	1	1.08e-54	2.16e-54	4.05e-52	TRUE
HGLibA_25746	KRTAP3-3	533.71/554.41	6663.9/0	544.06	3331.9	2.6123	214.31	32263	15.521	1	1.25e-54	2.5e-54	4.69e-52	TRUE
HGLibA_31760	NF2	2338.1/945.04	16869/0	1641.6	8434.4	2.3605	970000	193000	15.473	1	2.63e-54	5.25e-54	9.82e-52	TRUE
HGLibA_34422	OR6K3	2384.4/904.35	16879/0	1644.4	8439.6	2.3589	1100000	193000	15.457	1	3.38e-54	6.76e-54	1.26e-51	TRUE
HGLibA_24037	KANSL1	845.14/1048.8	10585/0	946.97	5292.4	2.4813	20740	79057	15.455	1	3.5e-54	7.01e-54	1.31e-51	TRUE
HGLibA_22590	IFFO2	285.28/45.777	118.46/2341.4	165.53	1229.9	2.8859	28680	4746.9	15.449	1	3.86e-54	7.71e-54	1.44e-51	TRUE
HGLibA_24981	KIR2DL1	1541.7/879.94	13010/0	1210.8	6504.8	2.4246	219000	118000	15.431	1	5.04e-54	1.01e-53	1.87e-51	TRUE
HGLibB_39207	PTBP3	577.69/481.17	48.61/6425.7	529.43	3237.1	2.6099	4658.1	30873	15.41	1	6.98e-54	1.4e-53	2.59e-51	TRUE
HGLibA_63151	hsa-mir-6749	1355.1/555.43	10590/0	955.25	5295.2	2.4695	320000	80179	15.327	1	2.52e-53	5.05e-53	9.34e-51	TRUE
HGLibA_61921	hsa-mir-548as	3599.3/1995.9	26305/0	2797.6	13152	2.2327	1290000	457000	15.31	1	3.3e-53	6.59e-53	1.22e-50	TRUE
HGLibA_24403	KCNV1	613.35/432.34	6348.6/0	522.84	3174.3	2.5997	16382	30255	15.244	1	9.1e-53	1.82e-52	3.36e-50	TRUE
HGLibA_05395	C15orf40	67.753/0	662.61/0	33.877	331.31	3.2522	2295.3	381.15	15.235	1	1.08e-52	2.17e-52	3.99e-50	TRUE
HGLibA_42433	RTTN	1783/432.34	11927/0	1107.7	5963.3	2.4275	912000	102000	15.211	1	1.48e-52	2.97e-52	5.46e-50	TRUE
HGLibA_29631	MOGAT3	692.99/662.24	7867.3/0	677.61	3933.7	2.5356	472.69	46004	15.181	1	2.37e-52	4.74e-52	8.71e-50	TRUE
HGLibB_17487	FIG4	368.48/220.75	0/3908.2	294.62	1954.1	2.7255	10913	11994	15.153	1	3.63e-52	7.25e-52	1.33e-49	TRUE
HGLibA_31023	NABP1	1531/52.898	8953.8/0	791.94	4476.9	2.4975	1090000	59198	15.145	1	4.07e-52	8.14e-52	1.49e-49	TRUE
HGLibA_26173	LCN12	2279.8/833.14	15842/0	1556.5	7921.1	2.3467	1050000	177000	15.137	1	4.63e-52	9.25e-52	1.69e-49	TRUE
HGLibB_00130	ABCB1	279.33/1674.4	0/10651	976.88	5325.4	2.4454	973000	83138	15.081	1	1.07e-51	2.15e-51	3.92e-49	TRUE
HGLibB_43541	SERPINH1	312.62/1661.2	0.94389/10704	986.91	5352.3	2.438	909000	84524	15.015	1	2.92e-51	5.84e-51	1.07e-48	TRUE
HGLibA_48129	TAAR5	375.62/255.33	4103.1/0	315.47	2051.6	2.6973	7233.9	13391	15.003	1	3.55e-51	7.09e-51	1.29e-48	TRUE
HGLibA_30603	MX1	1248.1/270.59	0.94389/8555.8	759.34	4278.4	2.4927	478000	55306	14.964	1	6.34e-51	1.27e-50	2.31e-48	TRUE
HGLibA_07458	CBX5	2244.2/1158.7	1.8878/16900	1701.4	8451.1	2.3117	589000	204000	14.935	1	9.71e-51	1.94e-50	3.53e-48	TRUE
HGLibA_52242	TUBA1A	1043.6/973.52	10794/0	1008.6	5396.9	2.4187	2458.2	87550	14.831	1	4.61e-50	9.22e-50	1.67e-47	TRUE
HGLibB_45131	SLC46A1	175.92/387.58	0/3661.8	281.75	1830.9	2.6957	22399	11161	14.663	1	5.57e-49	1.11e-48	2.02e-46	TRUE
HGLibA_63226	hsa-mir-6766	445.75/78.33	3435.8/0	262.04	1717.9	2.7081	67498	9931.3	14.609	1	1.24e-48	2.48e-48	4.48e-46	TRUE
HGLibB_16389	FAM200A	463.58/533.05	79.287/5791.9	498.31	2935.6	2.5561	2413.1	27996	14.567	1	2.29e-48	4.59e-48	8.28e-46	TRUE
HGLibA_57797	hsa-mir-135a-2	1213.6/903.33	11033/0	1058.5	5516.3	2.3806	48139	94668	14.489	1	7.16e-48	1.43e-47	2.58e-45	TRUE
HGLibA_50539	TMEM88B	224.66/313.32	3480.6/0	268.99	1740.3	2.6892	3930.5	10359	14.456	1	1.15e-47	2.3e-47	4.13e-45	TRUE
HGLibA_19124	GIPC3	556.29/322.47	5249/0	439.38	2624.5	2.5758	27336	22848	14.456	1	1.15e-47	2.3e-47	4.13e-45	TRUE
HGLibA_26062	LAT2	1128/918.59	10701/0	1023.3	5350.7	2.3853	21934	89629	14.454	1	1.18e-47	2.35e-47	4.22e-45	TRUE
HGLibB_38071	PPP1R42	457.63/1465.9	1.4158/10140	961.76	5070.8	2.3973	508000	81065	14.432	1	1.63e-47	3.26e-47	5.83e-45	TRUE
HGLibA_24675	KIAA1009	325.69/297.04	3922.8/0	311.37	1961.4	2.6513	410.42	13111	14.41	1	2.23e-47	4.47e-47	7.99e-45	TRUE
HGLibB_47301	STARD3	386.31/618.5	2.3597/5844.7	502.41	2923.5	2.5384	26955	28368	14.375	1	3.73e-47	7.46e-47	1.33e-44	TRUE
HGLibA_25643	KRTAP13-1	58.244/81.381	1133.1/0	69.813	566.57	3.0027	267.66	1195.2	14.369	1	4.15e-47	8.31e-47	1.48e-44	TRUE
HGLibA_49399	THSD1	632.37/156.66	4734.1/0	394.51	2367	2.5819	113000	19203	14.235	1	2.8e-46	5.6e-46	9.97e-44	TRUE
HGLibA_17662	FLT1	2130.1/2136.3	19682/0	2133.2	9841	2.2053	19.127	295000	14.199	1	4.66e-46	9.33e-46	1.66e-43	TRUE
HGLibA_20961	HCFC1R1	89.149/64.088	1209.1/0	76.619	604.56	2.9638	314.04	1385.8	14.182	1	6.05e-46	1.21e-45	2.15e-43	TRUE
HGLibA_01055	ADRB1	1550/362.15	9927.4/0	956.08	4963.7	2.375	706000	80292	14.143	1	1.03e-45	2.05e-45	3.64e-43	TRUE
HGLibB_44257	SLAIN2	156.9/304.16	0/2992.8	230.53	1496.4	2.6932	10843	8081.6	14.081	1	2.5e-45	4.99e-45	8.83e-43	TRUE
HGLibA_64481	NonTargetingControlGuideForHuman_0098	677.53/830.09	8049.5/0	753.81	4024.8	2.4151	11636	54656	13.991	1	8.83e-45	1.77e-44	3.12e-42	TRUE
HGLibB_50950	TOPORS	247.24/251.26	0.47195/3168.8	249.25	1584.6	2.6636	8.0964	9163.1	13.95	1	1.57e-44	3.14e-44	5.54e-42	TRUE
HGLibA_35551	PCDHGB1	861.78/1138.3	6073/4101.9	1000	5087.4	2.3457	38238	86354	13.909	1	2.78e-44	5.56e-44	9.8e-42	TRUE
HGLibA_33098	NUTF2	1750.9/1265.5	14400/0	1508.2	7200	2.2544	118000	168000	13.887	1	3.8e-44	7.6e-44	1.34e-41	TRUE
HGLibA_40333	RASGEF1B	440.99/190.23	3827.5/0	315.61	1913.7	2.5964	31441	13400	13.806	1	1.18e-43	2.36e-43	4.15e-41	TRUE
HGLibB_35712	PDE10A	769.06/364.18	0.47195/6249.6	566.62	3125.1	2.4613	81964	34452	13.784	1	1.6e-43	3.2e-43	5.62e-41	TRUE
HGLibA_56801	ZNF81	3083.4/1558.5	20665/0	2320.9	10332	2.1539	1160000	338000	13.782	1	1.63e-43	3.26e-43	5.71e-41	TRUE
HGLibA_29417	MLLT3	857.02/871.8	8924/0	864.41	4462	2.3666	109.15	68207	13.775	1	1.8e-43	3.59e-43	6.28e-41	TRUE
HGLibA_09885	CLDN23	1343.2/1046.8	11699/0	1195	5849.3	2.2903	43931	115000	13.712	1	4.3e-43	8.6e-43	1.5e-40	TRUE
HGLibB_10369	CNRIP1	297.16/337.73	0/3820.2	317.45	1910.1	2.5853	822.88	13526	13.694	1	5.52e-43	1.1e-42	1.93e-40	TRUE
HGLibA_44806	SLC26A8	1678.4/938.94	0/12552	1308.7	6276	2.2609	273000	133000	13.596	1	2.12e-42	4.24e-42	7.38e-40	TRUE
HGLibA_49762	TMC6	336.39/172.94	0/3151.2	254.66	1575.6	2.6245	13359	9485.3	13.563	1	3.33e-42	6.65e-42	1.16e-39	TRUE
HGLibB_54337	WRAP73	231.79/378.42	0/3661.8	305.11	1830.9	2.5812	10751	12689	13.545	1	4.26e-42	8.52e-42	1.48e-39	TRUE
HGLibA_25273	KLK9	1304/591.03	9468.2/0	947.49	4734.1	2.3197	254000	79128	13.461	1	1.32e-41	2.65e-41	4.59e-39	TRUE
HGLibA_18161	FUK	647.82/960.3	8218.5/0	804.06	4109.2	2.3521	48822	60670	13.419	1	2.35e-41	4.7e-41	8.14e-39	TRUE
HGLibA_17202	FCGRT	930.72/1439.4	11409/0	1185.1	5704.7	2.2662	129000	114000	13.405	1	2.82e-41	5.65e-41	9.76e-39	TRUE
HGLibA_09827	CLCN3	1153/372.32	7819.2/0	762.66	3909.6	2.3564	305000	55697	13.334	1	7.31e-41	1.46e-40	2.52e-38	TRUE
HGLibA_35408	PCDH19	486.16/153.61	3744.9/0	319.88	1872.4	2.5456	55296	13694	13.267	1	1.79e-40	3.59e-40	6.18e-38	TRUE
HGLibA_47134	SSH2	1318.2/1088.5	11314/0	1203.3	5657	2.232	26392	117000	13.047	1	3.31e-39	6.63e-39	1.14e-36	TRUE
HGLibA_51362	TREML2	2937.2/3102.7	0.47195/24787	3019.9	12394	2.0367	13693	518000	13.026	1	4.37e-39	8.74e-39	1.5e-36	TRUE
HGLibB_31598	NEK10	187.81/1069.1	0/6513.7	628.48	3256.8	2.3717	388000	40732	13.023	1	4.52e-39	9.04e-39	1.55e-36	TRUE
HGLibA_36491	PI4K2A	877.23/303.15	6163.6/0	590.19	3081.8	2.3826	165000	36797	12.989	1	7.08e-39	1.42e-38	2.43e-36	TRUE
HGLibA_54125	WDR54	194.94/314.34	0/3028	254.64	1514	2.5671	7127.6	9483.8	12.932	1	1.5e-38	2.99e-38	5.12e-36	TRUE
HGLibA_14642	EGLN2	1193.4/619.52	8788.6/0	906.46	4394.3	2.276	165000	73657	12.851	1	4.23e-38	8.46e-38	1.45e-35	TRUE
HGLibA_09967	CLEC2D	2042.1/1972.5	17257/0	2007.3	8628.4	2.1033	2424.5	267000	12.813	1	6.92e-38	1.38e-37	2.36e-35	TRUE
HGLibA_22930	IKZF1	1041.3/728.36	8553.1/0	884.81	4276.5	2.2717	48954	70831	12.744	1	1.68e-37	3.36e-37	5.73e-35	TRUE
HGLibA_24879	KIF19	948.55/932.83	0.47195/8995.9	940.69	4498.2	2.2563	123.49	78210	12.721	1	2.27e-37	4.53e-37	7.71e-35	TRUE
HGLibB_01635	ALG8	155.71/94.606	1646.1/0	125.16	823.07	2.7075	1867.1	3033.1	12.672	1	4.25e-37	8.5e-37	1.44e-34	TRUE
HGLibA_41687	RNF44	967.57/829.07	8592.3/0	898.32	4296.1	2.2565	9590.5	72589	12.611	1	9.14e-37	1.83e-36	3.1e-34	TRUE
HGLibA_18496	GAL3ST1	363.73/256.35	3495.7/0	310.04	1747.9	2.4912	5765	13021	12.6	1	1.06e-36	2.11e-36	3.58e-34	TRUE
HGLibB_50964	TOR2A	343.52/249.23	0.47195/3362.5	296.38	1681.5	2.5002	4445.5	12109	12.587	1	1.25e-36	2.5e-36	4.23e-34	TRUE
HGLibA_36708	PIP4K2B	212.77/64.088	1766.5/0	138.43	883.25	2.6649	11053	3564	12.476	1	5.09e-36	1.02e-35	1.72e-33	TRUE
HGLibA_17569	FKBP2	61.81/86.468	1051.5/0	74.139	525.75	2.8095	303.99	1315.1	12.453	1	6.87e-36	1.37e-35	2.32e-33	TRUE
HGLibA_41813	RPAP1	2031.4/666.31	12007/0	1348.9	6003.4	2.1532	932000	140000	12.431	1	8.85e-36	1.77e-35	2.98e-33	TRUE
HGLibA_30787	MYLK2	261.5/256.35	0/2957.6	258.93	1478.8	2.5092	13.279	9742.2	12.359	1	2.19e-35	4.38e-35	7.37e-33	TRUE
HGLibA_20125	GPRC5A	2222.8/917.57	13585/0	1570.2	6792.3	2.1123	852000	179000	12.332	1	3.06e-35	6.12e-35	1.03e-32	TRUE
HGLibA_46087	SNX31	599.08/160.73	4067.7/0	379.91	2033.9	2.4174	96078	18069	12.304	1	4.3e-35	8.61e-35	1.44e-32	TRUE
HGLibA_31175	NAT2	484.97/451.67	4852.6/0	468.32	2426.3	2.3707	554.65	25326	12.303	1	4.35e-35	8.71e-35	1.46e-32	TRUE
HGLibA_02607	AQP8	2071.8/2312.2	18009/0	2192	9004.7	2.0379	28900	308000	12.276	1	6.11e-35	1.22e-34	2.05e-32	TRUE
HGLibA_44271	SKAP1	1992.2/1869.7	16149/0	1931	8074.3	2.0634	7497.6	251000	12.268	1	6.7e-35	1.34e-34	2.24e-32	TRUE
HGLibB_56800	ZNF846	927.15/337.73	2.3597/6232	632.44	3117.2	2.2994	174000	41149	12.249	1	8.5e-35	1.7e-34	2.84e-32	TRUE
HGLibA_51329	TRAPPC6A	155.71/62.053	1418.7/0	108.88	709.34	2.6925	4386.2	2427.3	12.187	1	1.84e-34	3.67e-34	6.12e-32	TRUE
HGLibA_09069	CENPL	1872.1/406.91	10214/0	1139.5	5106.9	2.163	1070000	107000	12.147	1	2.98e-34	5.96e-34	9.92e-32	TRUE
HGLibA_65147	NonTargetingControlGuideForHuman_0764	3996.3/4032.4	29949/0	4014.4	14974	1.899	654.39	822000	12.089	1	6.05e-34	1.21e-33	2.01e-31	TRUE
HGLibB_26749	LOC100130480	263.88/207.52	0/2675.9	235.7	1337.9	2.5	1588.2	8375.1	12.044	1	1.04e-33	2.09e-33	3.46e-31	TRUE
HGLibA_06278	C3orf84	771.44/472.01	6053.7/0	621.73	3026.8	2.2816	44828	40027	12.021	1	1.37e-33	2.75e-33	4.55e-31	TRUE
HGLibA_33520	OR10J1	266.26/198.37	2635.8/0	232.31	1317.9	2.499	2304.7	8182.2	12.001	1	1.76e-33	3.51e-33	5.81e-31	TRUE
HGLibA_00006	A1CF	1250.5/1113.9	10439/0	1182.2	5219.3	2.1414	9324.5	113000	11.998	1	1.83e-33	3.66e-33	6.04e-31	TRUE
HGLibB_22726	IFT43	40.414/216.68	0/1602	128.55	801.01	2.6302	15534	3165.5	11.952	1	3.19e-33	6.39e-33	1.05e-30	TRUE
HGLibA_26340	LETMD1	1262.4/257.37	7132.5/0	759.86	3566.3	2.2291	505000	55367	11.927	1	4.29e-33	8.59e-33	1.41e-30	TRUE
HGLibA_48519	TBC1D26	1875.7/930.8	12011/0	1403.3	6005.3	2.0967	446000	149000	11.904	1	5.67e-33	1.13e-32	1.86e-30	TRUE
HGLibA_35714	PDCD1	1174.4/481.17	7648.8/0	827.78	3824.4	2.2066	240000	63592	11.883	1	7.24e-33	1.45e-32	2.38e-30	TRUE
HGLibA_49466	TIGD2	672.78/652.07	0/6320	662.42	3160	2.2524	214.5	44348	11.86	1	9.55e-33	1.91e-32	3.13e-30	TRUE
HGLibB_27347	LRRC52	322.13/445.56	0.47195/3978.6	383.84	1989.6	2.3708	7618.3	18372	11.847	1	1.12e-32	2.25e-32	3.69e-30	TRUE
HGLibA_27770	LYSMD3	146.2/111.9	1579.6/0	129.05	789.8	2.6042	588.44	3185.4	11.707	1	5.92e-32	1.18e-31	1.94e-29	TRUE
HGLibA_28182	MAP3K2	382.75/592.05	4816.2/0	487.4	2408.1	2.3024	21904	27012	11.686	1	7.5e-32	1.5e-31	2.45e-29	TRUE
HGLibB_20180	GRAMD4	778.57/1906.4	0/11390	1342.5	5695.1	2.084	636000	139000	11.67	1	9.1e-32	1.82e-31	2.97e-29	TRUE
HGLibA_00452	ACLY	917.64/387.58	6160.3/0	652.61	3080.2	2.237	140000	43291	11.667	1	9.37e-32	1.87e-31	3.05e-29	TRUE
HGLibA_43349	SEMA4D	85.583/109.86	0/1249.9	97.724	624.96	2.6646	294.79	2042.3	11.667	1	9.59e-32	1.92e-31	3.12e-29	TRUE
HGLibA_64965	NonTargetingControlGuideForHuman_0582	600.27/638.84	5887.5/0	619.56	2943.8	2.2465	743.87	39802	11.65	1	1.15e-31	2.3e-31	3.74e-29	TRUE
HGLibB_29050	MFSD12	99.847/178.02	0/1672.4	138.93	836.22	2.5809	3055.6	3584.9	11.646	1	1.22e-31	2.44e-31	3.95e-29	TRUE
HGLibA_24446	KCTD20	612.16/581.88	5668.1/0	597.02	2834	2.2451	458.51	37488	11.554	1	3.54e-31	7.07e-31	1.15e-28	TRUE
HGLibB_53890	WASF2	236.54/143.43	2143.1/0	189.99	1071.6	2.4895	4334.6	5922.3	11.455	1	1.11e-30	2.23e-30	3.6e-28	TRUE
HGLibA_19329	GLS2	2884.9/1380.4	16678/0	2132.7	8339.1	1.9667	1130000	295000	11.435	1	1.4e-30	2.79e-30	4.51e-28	TRUE
HGLibA_28326	2018-03-02	801.16/533.05	6167.9/0	667.1	3083.9	2.2071	35941	44855	11.411	1	1.84e-30	3.67e-30	5.92e-28	TRUE
HGLibA_46101	SNX6	2812.4/1119	15469/0	1965.7	7734.3	1.9757	1430000	258000	11.355	1	3.51e-30	7.03e-30	1.13e-27	TRUE
HGLibA_30404	MTL5	246.05/86.468	1898.6/0	166.26	949.32	2.5063	12734	4780.6	11.325	1	4.95e-30	9.91e-30	1.6e-27	TRUE
HGLibA_00381	ACAN	988.96/470.99	6600.2/0	729.98	3300.1	2.175	134000	51888	11.283	1	7.99e-30	1.6e-29	2.57e-27	TRUE
HGLibA_08409	CD53	355.41/623.58	0/4700.4	489.5	2350.2	2.2611	35959	27201	11.282	1	8.05e-30	1.61e-29	2.59e-27	TRUE
HGLibA_23635	IRX3	3979.6/1084.4	19101/0	2532	9550.3	1.9148	4190000	389000	11.251	1	1.15e-29	2.3e-29	3.68e-27	TRUE
HGLibA_02546	APOLD1	99.847/101.73	1237/0	100.79	618.49	2.6055	1.7661	2145.5	11.177	1	2.69e-29	5.38e-29	8.61e-27	TRUE
HGLibA_43015	SCNN1B	324.5/139.37	2481/0	231.93	1240.5	2.4141	17138	8160.8	11.165	1	3.05e-29	6.11e-29	9.77e-27	TRUE
HGLibA_19253	GLI3	1010.4/475.06	6640.8/0	742.71	3320.4	2.159	143000	53360	11.159	1	3.24e-29	6.49e-29	1.04e-26	TRUE
HGLibA_49036	TET1	1468/811.78	0/9559.3	1139.9	4779.6	2.0671	215000	107000	11.141	1	3.97e-29	7.94e-29	1.27e-26	TRUE
HGLibA_59352	hsa-mir-3691	942.61/963.35	7920.2/281.67	952.98	4100.9	2.1043	215.19	79871	11.139	1	4.07e-29	8.13e-29	1.3e-26	TRUE
HGLibA_07362	CATSPER3	1084.1/409.96	6655.4/0	747.01	3327.7	2.1538	227000	53860	11.12	1	5.02e-29	1e-28	1.6e-26	TRUE
HGLibA_35942	PDS5A	130.75/17.294	0/950.65	74.023	475.32	2.6665	6436.5	1311.9	11.08	1	8.04e-29	1.61e-28	2.56e-26	TRUE
HGLibA_22281	HSPA2	1274.2/1425.2	10969/0	1349.7	5484.3	2.0218	11393	140000	11.037	1	1.27e-28	2.54e-28	4.03e-26	TRUE
HGLibA_50434	TMEM52B	1263.5/274.66	6758.3/0	769.1	3379.1	2.134	489000	56460	10.984	1	2.27e-28	4.55e-28	7.21e-26	TRUE
HGLibA_27939	MAGEB17	993.72/1167.8	9031.2/0	1080.8	4515.6	2.0618	15156	97918	10.977	1	2.47e-28	4.95e-28	7.83e-26	TRUE
HGLibA_60786	hsa-mir-4667	357.79/374.35	3581.1/0	366.07	1790.6	2.2871	137.25	17019	10.919	1	4.68e-28	9.36e-28	1.48e-25	TRUE
HGLibA_12350	DAXX	248.43/64.088	3.3036/1742.9	156.26	873.08	2.4746	16991	4327.8	10.896	1	6.06e-28	1.21e-27	1.91e-25	TRUE
HGLibA_22780	IFT88	975.89/703.95	0/7200.3	839.92	3600.1	2.0984	36976	65107	10.818	1	1.42e-27	2.84e-27	4.48e-25	TRUE
HGLibA_59392	hsa-mir-374b	999.66/473.03	6431.2/0	736.35	3215.6	2.1251	139000	52622	10.808	1	1.58e-27	3.16e-27	4.98e-25	TRUE
HGLibA_41013	RGMA	675.16/362.15	4750.1/17.605	518.65	2383.9	2.1983	48988	29865	10.793	1	1.86e-27	3.71e-27	5.83e-25	TRUE
HGLibA_16091	FAM127B	29.716/68.157	660.25/0	48.937	330.13	2.7292	738.83	680.49	10.779	1	2.22e-27	4.45e-27	6.98e-25	TRUE
HGLibA_49890	TMEM117	4850.9/977.59	20782/0	2914.3	10391	1.8338	7500000	489000	10.694	1	5.45e-27	1.09e-26	1.71e-24	TRUE
HGLibA_61679	hsa-mir-5190	216.34/89.519	1678.7/0	152.93	839.36	2.4487	8041.2	4180.9	10.616	1	1.27e-26	2.53e-26	3.96e-24	TRUE
HGLibB_47298	STARD13	429.11/571.7	4089.9/475.32	500.4	2282.6	2.1873	10167	28186	10.615	1	1.26e-26	2.53e-26	3.96e-24	TRUE
HGLibB_53913	WBP2NL	141.45/341.8	0.47195/2464.6	241.63	1232.6	2.346	20070	8716.2	10.614	1	1.29e-26	2.58e-26	4.03e-24	TRUE
HGLibA_09820	CLCN1	2124.1/1665.3	14257/0	1894.7	7128.3	1.911	105000	243000	10.613	1	1.29e-26	2.58e-26	4.03e-24	TRUE
HGLibB_01913	ANGPTL3	842.76/759.9	0/6795.4	801.33	3397.7	2.0827	3432.9	60337	10.57	1	2.05e-26	4.11e-26	6.4e-24	TRUE
HGLibB_54242	WIPF2	185.43/2298	0/9876.2	1241.7	4938.1	1.9907	2230000	123000	10.557	1	2.37e-26	4.73e-26	7.36e-24	TRUE
HGLibA_15660	ETV4	2842.1/1773.1	16831/0	2307.6	8415.3	1.8662	571000	335000	10.556	1	2.37e-26	4.74e-26	7.37e-24	TRUE
HGLibA_19894	GPR135	457.63/579.84	0/4682.8	518.74	2341.4	2.1721	7467.5	29873	10.546	1	2.66e-26	5.33e-26	8.27e-24	TRUE
HGLibA_28780	MED23	2112.2/1402.8	13288/0	1757.5	6644.1	1.9179	252000	215000	10.532	1	3.08e-26	6.15e-26	9.53e-24	TRUE
HGLibA_48152	TAC3	271.01/199.38	0/2394.2	235.2	1197.1	2.3427	2565.4	8346.3	10.529	1	3.19e-26	6.38e-26	9.87e-24	TRUE
HGLibA_16405	FAM19A4	2410.6/227.87	10375/0	1319.2	5187.4	1.9745	2380000	135000	10.519	1	3.55e-26	7.1e-26	1.1e-23	TRUE
HGLibA_25545	KRT78	1533.4/770.07	9149.6/0	1151.7	4574.8	1.989	291000	109000	10.39	1	1.37e-25	2.74e-25	4.23e-23	TRUE
HGLibA_28369	MARK3	3236.7/562.55	14042/0	1899.6	7020.9	1.8854	3580000	244000	10.364	1	1.81e-25	3.62e-25	5.59e-23	TRUE
HGLibA_55134	ZEB1	651.38/637.83	5552.9/0	644.61	2776.5	2.105	91.914	42435	10.349	1	2.12e-25	4.24e-25	6.52e-23	TRUE
HGLibA_36758	PITRM1	3033.5/1535.1	16436/0	2284.3	8217.8	1.8466	1120000	329000	10.34	1	2.32e-25	4.63e-25	7.13e-23	TRUE
HGLibA_12291	DAG1	1879.3/677.5	9968.9/0	1278.4	4984.5	1.9623	722000	129000	10.338	1	2.38e-25	4.75e-25	7.3e-23	TRUE
HGLibA_04255	BCAS2	745.29/213.63	4308.4/0	479.46	2154.2	2.1653	141000	26305	10.326	1	2.7e-25	5.39e-25	8.27e-23	TRUE
HGLibA_06109	C2orf15	1147.1/959.28	8381.8/0	1053.2	4190.9	1.9915	17629	93901	10.24	1	6.6e-25	1.32e-24	2.02e-22	TRUE
HGLibA_46729	SPN	1579.7/1358.1	11146/0	1468.9	5573	1.923	24570	161000	10.23	1	7.3e-25	1.46e-24	2.23e-22	TRUE
HGLibA_25100	KLHDC3	997.28/708.02	0/6989	852.65	3494.5	2.0338	41838	66712	10.228	1	7.4e-25	1.48e-24	2.26e-22	TRUE
HGLibA_10163	CLUL1	1365.8/761.93	8445/0	1063.9	4222.5	1.9878	182000	95448	10.224	1	7.75e-25	1.55e-24	2.36e-22	TRUE
HGLibA_27883	MAFK	547.97/141.4	3228.1/0	344.69	1614.1	2.2241	82650	15445	10.214	1	8.62e-25	1.72e-24	2.63e-22	TRUE
HGLibB_28790	MEF2BNB	101.04/823.99	0.47195/4137.1	462.51	2068.8	2.1588	261000	24821	10.196	1	1.04e-24	2.08e-24	3.16e-22	TRUE
HGLibA_58610	hsa-mir-3138	408.9/272.63	3188.5/0	340.76	1594.2	2.2227	9284.9	15163	10.179	1	1.23e-24	2.46e-24	3.73e-22	TRUE
HGLibA_11962	CXorf66	178.3/154.62	1725.4/0	166.46	862.72	2.3667	280.23	4789.9	10.06	1	4.18e-24	8.36e-24	1.27e-21	TRUE
HGLibA_20005	GPR25	614.54/198.37	3667.5/0	406.45	1833.7	2.1709	86598	20149	10.055	1	4.37e-24	8.73e-24	1.32e-21	TRUE
HGLibA_00751	ADAM20	618.1/601.2	5148.5/0	609.65	2574.2	2.0763	142.76	38779	9.9764	1	9.68e-24	1.94e-23	2.93e-21	TRUE
HGLibA_37175	PLIN3	2156.2/856.54	11166/0	1506.4	5583.1	1.8893	845000	168000	9.9561	1	1.19e-23	2.37e-23	3.59e-21	TRUE
HGLibA_43200	SEC14L4	2208.5/1546.2	13464/0	1877.4	6731.8	1.8417	219000	240000	9.9181	1	1.74e-23	3.47e-23	5.25e-21	TRUE
HGLibB_29729	MPPED1	47.546/874.85	0/4013.8	461.2	2006.9	2.1191	342000	24707	9.8338	1	4.03e-23	8.06e-23	1.22e-20	TRUE
HGLibA_37391	PNMT	726.27/520.84	5188.6/0	623.56	2594.3	2.055	21101	40218	9.8269	1	4.31e-23	8.63e-23	1.3e-20	TRUE
HGLibA_41457	RNF103	338.77/4.0691	1735.3/0	171.42	867.67	2.3329	56012	5020.9	9.8261	1	4.38e-23	8.76e-23	1.32e-20	TRUE
HGLibA_53448	UTP23	332.82/73.243	1975.6/0	203.03	987.78	2.2768	33691	6589	9.6677	1	2.08e-22	4.16e-22	6.26e-20	TRUE
HGLibB_18178	FUT7	601.46/1282.8	0.47195/7288.3	942.12	3644.4	1.9506	232000	78402	9.6508	1	2.44e-22	4.88e-22	7.32e-20	TRUE
HGLibA_63555	hsa-mir-6846	286.47/476.08	0/3362.5	381.27	1681.2	2.1377	17977	18174	9.6429	1	2.64e-22	5.28e-22	7.91e-20	TRUE
HGLibA_30589	MVB12A	2279.8/1210.5	12375/0	1745.2	6187.7	1.8254	572000	213000	9.6297	1	2.99e-22	5.99e-22	8.97e-20	TRUE
HGLibA_40767	RECQL	2038.5/909.44	10628/0	1474	5313.9	1.8493	637000	162000	9.5443	1	6.85e-22	1.37e-21	2.05e-19	TRUE
HGLibA_01477	AKR1B15	2819.5/1276.7	14094/0	2048.1	7047.1	1.7823	1190000	276000	9.5177	1	8.85e-22	1.77e-21	2.64e-19	TRUE
HGLibA_00135	ABCB10	1258.8/1260.4	9259.6/0	1259.6	4629.8	1.8772	1.2875	125000	9.5144	1	9.14e-22	1.83e-21	2.73e-19	TRUE
HGLibA_27699	LYG1	2035/874.85	10477/0	1454.9	5238.6	1.8475	673000	158000	9.5044	1	1.01e-21	2.01e-21	3e-19	TRUE
HGLibA_55868	ZNF354C	1913.7/1114.9	10826/0	1514.3	5413	1.8371	319000	169000	9.4807	1	1.26e-21	2.53e-21	3.76e-19	TRUE
HGLibB_06545	C7orf49	445.75/128.18	0/2605.5	286.96	1302.7	2.1787	50426	11496	9.474	1	1.35e-21	2.7e-21	4.02e-19	TRUE
HGLibA_60031	hsa-mir-4327	1279/766	7690.8/0	1022.5	3845.4	1.91	132000	89514	9.4353	1	1.95e-21	3.9e-21	5.79e-19	TRUE
HGLibA_08695	CDH9	2080.2/448.61	9227/0	1264.4	4613.5	1.8666	1330000	126000	9.4258	1	2.13e-21	4.27e-21	6.32e-19	TRUE
HGLibA_33931	OR4A5	590.76/748.71	0/5334.2	669.74	2667.1	1.992	12473	45142	9.4008	1	2.71e-21	5.42e-21	8.02e-19	TRUE
HGLibB_08378	CD40	1457.3/3644.9	0.94389/16865	2551.1	8433.1	1.7246	2390000	394000	9.372	1	3.56e-21	7.12e-21	1.05e-18	TRUE
HGLibA_28388	MAS1	502.8/635.79	4614.7/0	569.3	2307.3	2.0171	8843.1	34716	9.3282	1	5.39e-21	1.08e-20	1.59e-18	TRUE
HGLibA_31812	NFIX	703.69/888.07	6149/0	795.88	3074.5	1.9484	17000	59674	9.3278	1	5.41e-21	1.08e-20	1.6e-18	TRUE
HGLibA_35132	PAPLN	797.59/454.72	4998.4/0	626.15	2499.2	1.9951	58780	40489	9.3084	1	6.49e-21	1.3e-20	1.91e-18	TRUE
HGLibA_00245	ABHD13	625.23/254.32	3686.4/0	439.78	1843.2	2.0649	68790	22881	9.2779	1	8.66e-21	1.73e-20	2.55e-18	TRUE
HGLibA_10180	CMAS	1598.7/876.88	8953.8/0	1237.8	4476.9	1.8539	261000	122000	9.2742	1	8.95e-21	1.79e-20	2.63e-18	TRUE
HGLibA_55080	ZDHHC15	3992.7/5259.3	27969/17.605	4626	13993	1.5967	802000	1030000	9.2088	1	1.65e-20	3.3e-20	4.84e-18	TRUE
HGLibB_37340	PNMT	664.46/3517.7	0.47195/14013	2091.1	7006.9	1.744	4070000	285000	9.2029	1	1.74e-20	3.48e-20	5.11e-18	TRUE
HGLibB_46158	SOWAHA	324.5/405.89	0.94389/3116	365.2	1558.5	2.0904	3311.8	16954	9.1645	1	2.5e-20	4.99e-20	7.31e-18	TRUE
HGLibA_64357	hsa-mir-943	575.31/132.24	2836.4/193.65	353.78	1515	2.0953	98154	16107	9.1498	1	2.86e-20	5.72e-20	8.36e-18	TRUE
HGLibA_45331	SLC6A5	5006.6/2578.8	23311/0	3792.7	11655	1.6194	2950000	750000	9.0817	1	5.35e-20	1.07e-19	1.56e-17	TRUE
HGLibA_21872	HOMEZ	248.43/68.157	1523.9/0	158.29	761.96	2.2599	16249	4418.6	9.0815	1	5.4e-20	1.08e-19	1.58e-17	TRUE
HGLibA_49210	TGFB1I1	1182.7/337.73	5767.2/0	760.22	2883.6	1.922	357000	55410	9.0205	1	9.36e-20	1.87e-19	2.73e-17	TRUE
HGLibA_42323	RSPH1	778.57/174.97	3857.2/0	476.77	1928.6	2.0139	182000	26068	8.9922	1	1.21e-19	2.43e-19	3.53e-17	TRUE
HGLibA_51009	TOPBP1	1123.3/926.73	7398.7/0	1025	3699.4	1.8506	19316	89869	8.921	1	2.31e-19	4.62e-19	6.72e-17	TRUE
HGLibA_15045	EMID1	495.67/523.89	4046.5/0	509.78	2023.2	1.9866	398.24	29044	8.8806	1	3.33e-19	6.66e-19	9.67e-17	TRUE
HGLibA_24783	KIAA1551	669.21/431.32	4312.6/0	550.27	2156.3	1.9684	28297	32860	8.8598	1	4.01e-19	8.02e-19	1.16e-16	TRUE
HGLibA_50943	TOLLIP	394.63/511.69	0/3626.5	453.16	1813.3	1.9981	6850.4	24016	8.7767	1	8.44e-19	1.69e-18	2.44e-16	TRUE
HGLibA_26716	LMOD1	964/716.16	6149/0	840.08	3074.5	1.8705	30714	65127	8.7555	1	1.02e-18	2.03e-18	2.94e-16	TRUE
HGLibA_11951	CXorf58	629.99/320.44	0/3767.4	475.21	1883.7	1.9846	47910	25930	8.7467	1	1.1e-18	2.2e-18	3.18e-16	TRUE
HGLibB_18828	GDF10	24.962/31.535	0/352.09	28.249	176.05	2.5977	21.605	286.69	8.7289	1	1.35e-18	2.7e-18	3.89e-16	TRUE
HGLibB_52365	TXNDC9	0/27.466	0/193.65	13.733	96.825	2.7311	377.2	93.72	8.5831	1	5.01e-18	1e-17	1.44e-15	TRUE
HGLibA_37467	POFUT1	265.07/268.56	2263.5/0	266.81	1131.7	2.0805	6.082	10224	8.5537	1	5.98e-18	1.2e-17	1.72e-15	TRUE
HGLibA_32222	NNMT	729.84/633.76	5029.5/0	681.8	2514.8	1.8815	4615.6	46464	8.5035	1	9.2e-18	1.84e-17	2.65e-15	TRUE
HGLibA_47868	SUV420H2	994.91/866.71	6577/0	930.81	3288.5	1.8198	8217	76885	8.503	1	9.24e-18	1.85e-17	2.65e-15	TRUE
HGLibA_21519	HIST1H4L	669.21/843.31	5474.6/0	756.26	2737.3	1.8544	15155	54944	8.4514	1	1.44e-17	2.88e-17	4.13e-15	TRUE
HGLibA_09123	CEP19	133.13/177	1412.5/0	155.07	706.27	2.1801	962.49	4275	8.4302	1	1.74e-17	3.48e-17	4.98e-15	TRUE
HGLibA_22443	HYAL3	1334.9/634.77	6863/0	984.82	3431.5	1.7999	245000	84235	8.4302	1	1.73e-17	3.45e-17	4.95e-15	TRUE
HGLibA_56604	ZNF709	1685.5/1313.3	9861.8/0	1499.4	4930.9	1.7168	69276	166000	8.4119	1	2.02e-17	4.03e-17	5.77e-15	TRUE
HGLibA_49961	TMEM140	5116/1282.8	19059/0	3199.4	9529.5	1.5743	7350000	569000	8.3937	1	2.36e-17	4.71e-17	6.72e-15	TRUE
HGLibB_03368	ASS1	190.19/175.99	0/1619.6	183.09	809.81	2.139	100.79	5580.6	8.3895	1	2.46e-17	4.92e-17	7.01e-15	TRUE
HGLibA_00889	ADCK1	2544.9/1393.7	12467/0	1969.3	6233.7	1.6619	663000	259000	8.3815	1	2.61e-17	5.23e-17	7.44e-15	TRUE
HGLibA_25811	KRTAP5-9	545.59/268.56	3192.2/0	407.08	1596.1	1.9686	38374	20199	8.3664	1	2.98e-17	5.95e-17	8.47e-15	TRUE
HGLibA_16385	FAM196B	1405/531.01	6711.1/0	968	3355.5	1.7924	382000	81919	8.3418	1	3.66e-17	7.32e-17	1.04e-14	TRUE
HGLibA_06206	C3AR1	992.53/483.2	5298.1/0	737.87	2649	1.8426	130000	52798	8.3175	1	4.5e-17	8.99e-17	1.28e-14	TRUE
HGLibB_05049	C10orf129	341.14/402.84	1.8878/2940	371.99	1470.9	1.9805	1903	17466	8.3154	1	4.58e-17	9.17e-17	1.3e-14	TRUE
HGLibA_59748	hsa-mir-4260	1243.3/1055.9	7714.4/0	1149.6	3857.2	1.7455	17562	108000	8.2306	1	9.31e-17	1.86e-16	2.64e-14	TRUE
HGLibA_14162	DUSP22	1145.9/852.47	6813.5/17.605	999.17	3415.5	1.7723	43041	86230	8.2288	1	9.46e-17	1.89e-16	2.68e-14	TRUE
HGLibA_54975	ZC3H4	772.63/427.25	4391.5/0	599.94	2195.7	1.8701	59642	37785	8.2095	1	1.11e-16	2.22e-16	3.14e-14	TRUE
HGLibA_58213	hsa-mir-210	533.71/62.053	2401.3/0	297.88	1200.6	2.0074	111000	12208	8.1703	1	1.54e-16	3.09e-16	4.35e-14	TRUE
HGLibB_49049	TEX38	65.376/29.501	0/510.53	47.438	255.27	2.4034	643.52	647.85	8.1652	1	1.66e-16	3.31e-16	4.67e-14	TRUE
HGLibA_10051	CLIP4	4738/354.01	15315/0	2546	7657.6	1.5883	9610000	393000	8.1577	1	1.71e-16	3.42e-16	4.81e-14	TRUE
HGLibA_63725	hsa-mir-6885	1160.1/1245.1	7924.9/0	1202.6	3962.5	1.7194	3612.9	116000	8.0888	1	3.01e-16	6.03e-16	8.47e-14	TRUE
HGLibA_04826	BRK1	546.78/234.99	3006.8/0	390.89	1503.4	1.9407	48608	18919	8.0883	1	3.03e-16	6.07e-16	8.51e-14	TRUE
HGLibA_01482	AKR1C1	969.94/531.01	5266.9/0	750.48	2633.5	1.8097	96330	54265	8.0832	1	3.16e-16	6.31e-16	8.85e-14	TRUE
HGLibA_56260	ZNF566	587.2/525.93	4070.1/0	556.56	2035	1.8686	1877	33470	8.0814	1	3.2e-16	6.41e-16	8.98e-14	TRUE
HGLibA_09505	CHN1	2069.5/1415	10900/0	1742.2	5450	1.6448	214000	212000	8.0483	1	4.2e-16	8.4e-16	1.17e-13	TRUE
HGLibA_45668	SMCO3	1811.5/216.68	6798.4/0	1014.1	3399.2	1.744	1270000	88326	8.0253	1	5.06e-16	1.01e-15	1.42e-13	TRUE
HGLibA_19117	GIPC1	1538.1/1869.7	10666/0	1703.9	5333	1.6455	54984	205000	8.0206	1	5.26e-16	1.05e-15	1.47e-13	TRUE
HGLibA_14830	EIF4EBP2	268.64/32.553	1317.2/0	150.59	658.6	2.1214	27868	4079.1	7.954	1	9.11e-16	1.82e-15	2.54e-13	TRUE
HGLibB_28060	MANSC1	1119.7/3729.3	0.94389/14401	2424.5	7200.7	1.5701	3410000	363000	7.9308	1	1.09e-15	2.18e-15	3.03e-13	TRUE
HGLibA_59034	hsa-mir-34a	3328.2/1931.8	15464/0	2630	7731.9	1.5554	975000	414000	7.9306	1	1.09e-15	2.18e-15	3.03e-13	TRUE
HGLibA_10009	CLEC9A	1709.3/539.15	7344.4/0	1124.2	3672.2	1.7068	685000	104000	7.8869	1	1.55e-15	3.1e-15	4.3e-13	TRUE
HGLibA_47816	SUPT4H1	2137.2/1975.5	12407/0	2056.4	6203.7	1.5926	13069	278000	7.8704	1	1.77e-15	3.53e-15	4.9e-13	TRUE
HGLibA_05466	C16orf59	446.94/327.56	2918/0	387.25	1459	1.9109	7125.3	18635	7.8512	1	2.07e-15	4.13e-15	5.72e-13	TRUE
HGLibA_20212	GRAP	461.2/199.38	2541/0	330.29	1270.5	1.9403	34274	14419	7.8298	1	2.45e-15	4.9e-15	6.79e-13	TRUE
HGLibA_55015	ZCCHC14	2190.7/1216.7	10474/0	1703.7	5237.2	1.6196	474000	205000	7.8103	1	2.85e-15	5.7e-15	7.89e-13	TRUE
HGLibA_03923	AXIN2	1609.4/1224.8	13.214/8890.3	1417.1	4451.8	1.6507	73979	152000	7.7872	1	3.43e-15	6.85e-15	9.47e-13	TRUE
HGLibA_00852	ADAMTSL2	520.63/187.18	2683/0	353.9	1341.5	1.9194	55596	16117	7.7794	1	3.65e-15	7.31e-15	1.01e-12	TRUE
HGLibA_65105	NonTargetingControlGuideForHuman_0722	3992.7/3436.3	20654/0	3714.5	10327	1.4749	155000	725000	7.7677	1	4e-15	7.99e-15	1.1e-12	TRUE
HGLibA_52779	UBXN11	470.71/684.62	4080.9/0	577.66	2040.5	1.8188	22879	35544	7.7589	1	4.29e-15	8.58e-15	1.18e-12	TRUE
HGLibA_65276	NonTargetingControlGuideForHuman_0893	857.02/990.82	6115.5/0	923.92	3057.7	1.7255	8950.6	75966	7.7419	1	4.9e-15	9.8e-15	1.35e-12	TRUE
HGLibA_12980	DEPDC4	423.16/785.33	4232.9/0	604.25	2116.4	1.8067	65583	38224	7.7346	1	5.19e-15	1.04e-14	1.43e-12	TRUE
HGLibA_39806	RAB11FIP5	186.62/162.76	1459.7/0	174.69	729.87	2.0566	284.57	5175.6	7.717	1	6e-15	1.2e-14	1.65e-12	TRUE
HGLibA_37106	PLEKHG3	2487.9/2925.7	15571/0	2706.8	7785.7	1.5239	95833	434000	7.7129	1	6.15e-15	1.23e-14	1.69e-12	TRUE
HGLibA_59500	hsa-mir-3909	1193.4/1089.5	7326/0	1141.5	3663	1.6813	5399.7	107000	7.7096	1	6.31e-15	1.26e-14	1.73e-12	TRUE
HGLibA_47121	SSBP3	438.61/615.45	2.3597/3749.8	527.03	1876.1	1.8298	15635	30648	7.7059	1	6.5e-15	1.3e-14	1.78e-12	TRUE
HGLibA_02062	ANKRD30B	1098.3/40.691	4005.9/0	569.51	2002.9	1.8125	559000	34736	7.6911	1	7.3e-15	1.46e-14	1.99e-12	TRUE
HGLibA_46918	SQSTM1	669.21/1039.6	0/5686.3	854.43	2843.1	1.7333	68610	66937	7.6867	1	7.55e-15	1.51e-14	2.06e-12	TRUE
HGLibB_02485	APOBEC3F	175.92/379.44	2149.7/0	277.68	1074.9	1.9488	20710	10903	7.6345	1	1.14e-14	2.28e-14	3.1e-12	TRUE
HGLibA_62853	hsa-mir-6500	911.7/877.9	10.855/5862.3	894.8	2936.6	1.7134	571.2	72129	7.6025	1	1.45e-14	2.91e-14	3.95e-12	TRUE
HGLibA_19664	GOLT1A	307.86/314.34	2361.1/0	311.1	1180.6	1.9206	20.95	13093	7.5987	1	1.5e-14	3e-14	4.08e-12	TRUE
HGLibA_42365	RSU1	1221.9/615.45	6006.5/0	918.69	3003.2	1.7078	184000	75272	7.5979	1	1.51e-14	3.01e-14	4.09e-12	TRUE
HGLibA_00525	ACPP	2045.7/2413	12933/35.209	2229.3	6484	1.5399	67446	317000	7.5623	1	1.98e-14	3.96e-14	5.37e-12	TRUE
HGLibA_29220	MICB	216.34/91.554	1290.8/0	153.94	645.39	2.0606	7785.2	4225.5	7.5602	1	2.03e-14	4.06e-14	5.5e-12	TRUE
HGLibB_49957	TMEM159	987.77/1629.7	0.94389/8098.1	1308.7	4049.5	1.6289	206000	134000	7.5014	1	3.16e-14	6.31e-14	8.54e-12	TRUE
HGLibA_26082	LBR	294.79/390.63	2541/0	342.71	1270.5	1.8872	4593	15303	7.4999	1	3.2e-14	6.4e-14	8.65e-12	TRUE
HGLibB_28725	MED18	392.26/201.42	0.47195/2235.8	296.84	1118.1	1.9098	18210	12140	7.4541	1	4.54e-14	9.08e-14	1.23e-11	TRUE
HGLibB_02997	ARL8B	357.79/318.4	0/2499.9	338.1	1249.9	1.8832	775.45	14972	7.452	1	4.61e-14	9.22e-14	1.24e-11	TRUE
HGLibA_31826	NFKBID	3961.8/783.3	13559/0	2372.5	6779.5	1.5143	5050000	350000	7.4474	1	4.76e-14	9.52e-14	1.28e-11	TRUE
HGLibA_55424	ZMYND19	3560/2119	15819/17.605	2839.5	7918.2	1.4792	1040000	469000	7.4187	1	5.91e-14	1.18e-13	1.59e-11	TRUE
HGLibA_27938	MAGEB17	1696.2/1550.3	0.47195/9700.1	1623.3	4850.3	1.5786	10643	189000	7.4179	1	5.95e-14	1.19e-13	1.6e-11	TRUE
HGLibA_13406	DMGDH	544.41/444.55	3449.5/0	494.48	1724.7	1.8003	4986	27649	7.3987	1	6.88e-14	1.38e-13	1.85e-11	TRUE
HGLibA_46303	SP4	1399.1/661.22	6499.2/0	1030.1	3249.6	1.6565	272000	90599	7.3737	1	8.3e-14	1.66e-13	2.23e-11	TRUE
HGLibA_17254	FDPS	303.11/134.28	1688.2/0	218.69	844.08	1.9436	14252	7424.7	7.2578	1	1.98e-13	3.96e-13	5.3e-11	TRUE
HGLibA_63076	hsa-mir-6731	104.6/111.9	928.32/0	108.25	464.16	2.0901	26.626	2404.8	7.2577	1	2e-13	3.99e-13	5.34e-11	TRUE
HGLibA_59065	hsa-mir-3609	1386/479.13	5892.3/0	932.55	2946.1	1.6585	411000	77118	7.2508	1	2.07e-13	4.14e-13	5.54e-11	TRUE
HGLibA_30751	MYL12A	2374.9/578.82	8792.4/0	1476.9	4396.2	1.573	1610000	162000	7.2446	1	2.17e-13	4.34e-13	5.79e-11	TRUE
HGLibA_47337	STAMBP	158.09/139.37	1209.6/0	148.73	604.8	2.0165	175.33	3998.4	7.2126	1	2.77e-13	5.54e-13	7.39e-11	TRUE
HGLibA_09929	CLEC12A	1346.7/743.62	6482.2/0	1045.2	3241.1	1.6318	182000	92751	7.2103	1	2.79e-13	5.58e-13	7.44e-11	TRUE
HGLibA_60685	hsa-mir-4645	1079.3/891.13	6153.2/0	985.21	3076.6	1.6418	17705	84289	7.2036	1	2.93e-13	5.86e-13	7.8e-11	TRUE
HGLibA_19315	GLRX2	225.84/209.56	1666.9/0	217.7	833.46	1.9319	132.65	7370.6	7.1723	1	3.71e-13	7.42e-13	9.86e-11	TRUE
HGLibA_42846	SCAMP4	1859.1/797.54	7948/0	1328.3	3974	1.5803	563000	137000	7.1546	1	4.2e-13	8.39e-13	1.11e-10	TRUE
HGLibA_34812	OXCT1	319.75/148.52	1752.8/0	234.13	876.4	1.8998	14660	8285.7	7.0559	1	8.62e-13	1.72e-12	2.29e-10	TRUE
HGLibB_12051	CYP19A1	374.43/146.49	0/1918.9	260.46	959.45	1.8771	25979	9835	7.0483	1	9.09e-13	1.82e-12	2.41e-10	TRUE
HGLibA_48830	TCP1	297.16/141.4	1651.8/0	219.28	825.91	1.9084	12131	7456.9	7.0249	1	1.08e-12	2.15e-12	2.85e-10	TRUE
HGLibA_36292	PGRMC2	3547/2072.2	15145/0	2809.6	7572.6	1.4301	1090000	461000	7.0178	1	1.13e-12	2.25e-12	2.98e-10	TRUE
HGLibB_49795	TMEM106B	394.63/341.8	0.47195/2570.3	368.22	1285.4	1.8008	1395.7	17181	6.9971	1	1.31e-12	2.62e-12	3.46e-10	TRUE
HGLibA_30853	MYO5B	1735.4/681.57	7189.6/0	1208.5	3594.8	1.5719	555000	117000	6.9665	1	1.63e-12	3.25e-12	4.29e-10	TRUE
HGLibA_47477	STK3	465.95/199.38	2344.2/0	332.67	1172.1	1.8138	35530	14587	6.9502	1	1.83e-12	3.66e-12	4.82e-10	TRUE
HGLibA_05351	C14orf182	1446.6/983.7	0/7200.3	1215.1	3600.1	1.5661	107000	118000	6.9318	1	2.08e-12	4.16e-12	5.47e-10	TRUE
HGLibB_15873	F9	78.451/502.53	0.47195/2077.3	290.49	1038.9	1.8349	89921	11724	6.912	1	2.4e-12	4.8e-12	6.31e-10	TRUE
HGLibB_36129	PFN2	313.81/998.96	0/4189.9	656.38	2094.9	1.6728	235000	43696	6.8819	1	2.95e-12	5.91e-12	7.76e-10	TRUE
HGLibA_13155	DHRS9	766.68/444.55	3902.1/0	605.61	1951	1.6861	51887	38364	6.869	1	3.24e-12	6.47e-12	8.49e-10	TRUE
HGLibA_50958	TOMM20L	24.962/31.535	288.36/0	28.249	144.18	2.3114	21.605	286.69	6.8469	1	3.96e-12	7.92e-12	1.04e-09	TRUE
HGLibB_41772	RPE	549.16/607.31	0.94389/3732.2	578.23	1866.6	1.6889	1690.6	35601	6.8281	1	4.31e-12	8.62e-12	1.13e-09	TRUE
HGLibA_33661	OR1E2	629.99/107.83	2526.3/0	368.91	1263.2	1.7729	136000	17233	6.8121	1	4.82e-12	9.64e-12	1.26e-09	TRUE
HGLibA_06134	C2orf47	988.96/336.72	4185.7/0	662.84	2092.8	1.6572	213000	44393	6.7871	1	5.73e-12	1.15e-11	1.5e-09	TRUE
HGLibA_03597	ATP1B2	924.78/619.52	4778.5/0	772.15	2389.2	1.6283	46592	56822	6.7838	1	5.86e-12	1.17e-11	1.53e-09	TRUE
HGLibA_55576	ZNF205	1792.5/1385.5	8966/0	1589	4483	1.4958	82816	183000	6.7684	1	6.51e-12	1.3e-11	1.7e-09	TRUE
HGLibA_48380	TAS2R20	751.23/569.67	4158.3/0	660.45	2079.2	1.653	16482	44135	6.7531	1	7.24e-12	1.45e-11	1.88e-09	TRUE
HGLibA_42032	RPP25L	1910.2/1120	0/8555.8	1515.1	4277.9	1.4969	312000	169000	6.7159	1	9.35e-12	1.87e-11	2.43e-09	TRUE
HGLibB_51386	TRIM28	200.88/689.71	0/2940	445.29	1470	1.7207	119000	23346	6.7063	1	1e-11	2e-11	2.6e-09	TRUE
HGLibA_29054	MFAP5	981.83/444.55	4392.9/0	713.19	2196.4	1.6214	144000	49972	6.6352	1	1.62e-11	3.24e-11	4.21e-09	TRUE
HGLibA_62124	hsa-mir-551b	1166.1/555.43	5144.2/0	860.75	2572.1	1.5782	186000	67740	6.5753	1	2.43e-11	4.86e-11	6.29e-09	TRUE
HGLibA_15925	FABP6	2398.7/2343.8	0/12517	2371.2	6258.4	1.3998	1508.6	350000	6.5719	1	2.48e-11	4.97e-11	6.43e-09	TRUE
HGLibA_36912	PLA2G4E	653.76/488.29	3591/0	571.02	1795.5	1.6511	13691	34886	6.5559	1	2.77e-11	5.54e-11	7.16e-09	TRUE
HGLibA_20060	GPR6	660.89/433.36	0.47195/3450.5	547.12	1725.5	1.6553	25887	32557	6.5306	1	3.28e-11	6.56e-11	8.47e-09	TRUE
HGLibA_52903	UGT2A1	1093.6/289.92	4218.7/0	691.74	2109.4	1.6071	323000	47565	6.5001	1	4.02e-11	8.03e-11	1.04e-08	TRUE
HGLibA_18430	GAGE1	16346/14701	6.6072/0	15523	3.3036	-11.817	1350000	7390000	6.4985	4.06e-11	1	8.11e-11	1.05e-08	FALSE
HGLibB_45916	SNRPB2	866.53/2087.4	21.71/8168.5	1477	4095.1	1.4706	745000	162000	6.4969	1	4.1e-11	8.2e-11	1.06e-08	TRUE
HGLibA_20132	GPRC5C	1116.1/1101.7	6357.6/0	1108.9	3178.8	1.5185	104.4	102000	6.4784	1	4.64e-11	9.27e-11	1.19e-08	TRUE
HGLibA_05307	C12orf79	99.847/102.74	802.78/0	101.3	401.39	1.9759	4.1953	2162.8	6.4528	1	5.57e-11	1.11e-10	1.43e-08	TRUE
HGLibB_31315	NCOR1	246.05/95.623	1252.1/0	170.84	626.04	1.8675	11314	4993.6	6.4416	1	5.96e-11	1.19e-10	1.53e-08	TRUE
HGLibA_58999	hsa-mir-337	250.81/306.2	0/1901.3	278.5	950.65	1.7676	1534.1	10955	6.4218	1	6.76e-11	1.35e-10	1.73e-08	TRUE
HGLibA_22996	IL17C	536.08/228.88	2491.9/0	382.48	1245.9	1.7011	47186	18267	6.3886	1	8.39e-11	1.68e-10	2.15e-08	TRUE
HGLibA_21045	HDGFRP2	547.97/194.3	2422/0	371.13	1211	1.7035	62542	17401	6.367	1	9.66e-11	1.93e-10	2.47e-08	TRUE
HGLibB_05140	C11orf48	430.29/278.73	0.47195/2323.8	354.51	1162.1	1.7101	11486	16161	6.3529	1	1.06e-10	2.12e-10	2.71e-08	TRUE
HGLibA_31204	NBAS	568.18/301.11	2769.9/0	434.64	1384.9	1.6696	35663	22452	6.342	1	1.14e-10	2.27e-10	2.9e-08	TRUE
HGLibA_11515	CT47A1	16442/11464	13.686/0	13953	6.8432	-10.797	12400000	6220000	6.2753	1.74e-10	1	3.49e-10	4.45e-08	FALSE
HGLibA_47013	SRP72	565.8/199.38	2457/0	382.59	1228.5	1.6804	67131	18275	6.2572	1	1.96e-10	3.93e-10	5e-08	TRUE
HGLibA_40610	RBMY1A1	8213.6/7520.7	0.47195/0	7867.1	0.23597	-12.636	240000	2450000	6.2562	1.97e-10	1	3.94e-10	5.02e-08	FALSE
HGLibB_35236	PATL1	244.86/1744.6	2.8317/5633.5	994.74	2818.1	1.5014	1120000	85612	6.2318	1	2.31e-10	4.61e-10	5.86e-08	TRUE
HGLibA_53746	VPS18	66.565/22.38	390.3/0	44.472	195.15	2.1089	976.16	585.04	6.2295	1	2.42e-10	4.84e-10	6.14e-08	TRUE
HGLibA_31089	NANOG	1426.4/1192.2	7154.7/0	1309.3	3577.4	1.4494	27414	134000	6.2052	1	2.73e-10	5.46e-10	6.93e-08	TRUE
HGLibA_14038	DSP	658.52/565.6	3670.8/0	612.06	1835.4	1.5828	4316.7	39026	6.1925	1	2.96e-10	5.93e-10	7.51e-08	TRUE
HGLibA_38074	PPP1R2	739.35/398.77	3429.6/0	569.06	1714.8	1.5897	57996	34692	6.1515	1	3.84e-10	7.69e-10	9.73e-08	TRUE
HGLibA_12411	DCAF10	3532.7/2246.1	14316/0	2889.4	7158	1.3085	828000	482000	6.1479	1	3.93e-10	7.85e-10	9.93e-08	TRUE
HGLibA_53219	USP17L11	14846/10980	1.8878/17.605	12913	9.7462	-10.231	7470000	5480000	6.1388	4.16e-10	1	8.32e-10	1.05e-07	FALSE
HGLibA_36443	PHOSPHO2	981.83/197.35	3531.1/0	589.59	1765.6	1.5807	308000	36737	6.1354	1	4.25e-10	8.51e-10	1.07e-07	TRUE
HGLibA_20763	H2AFY	961.62/116.99	3265.9/0	539.3	1632.9	1.5965	357000	31809	6.1319	1	4.35e-10	8.69e-10	1.1e-07	TRUE
HGLibA_36633	PIK3CA	337.58/112.92	1531/0	225.25	765.5	1.7604	25237	7785.8	6.1227	1	4.62e-10	9.25e-10	1.16e-07	TRUE
HGLibA_31649	NEK3	1151.8/1432.3	7004.2/0	1292.1	3502.1	1.4378	39341	131000	6.1118	1	4.93e-10	9.85e-10	1.24e-07	TRUE
HGLibB_15583	ESYT1	128.38/251.26	1319.6/0	189.82	659.78	1.792	7551	5913.9	6.1112	1	4.98e-10	9.96e-10	1.25e-07	TRUE
HGLibA_11765	CUBN	1853.1/363.16	6100.4/0	1108.1	3050.2	1.4599	1110000	102000	6.0819	1	5.94e-10	1.19e-09	1.49e-07	TRUE
HGLibA_32328	NOS2	1063.8/618.5	4778.5/0	841.17	2389.2	1.505	99169	65265	6.0597	1	6.82e-10	1.36e-09	1.71e-07	TRUE
HGLibA_51963	TSPY1	6604.2/5393.5	0.47195/0	5998.9	0.23597	-12.245	733000	1580000	6.0268	8.36e-10	1	1.67e-09	2.09e-07	FALSE
HGLibA_42342	RSPH9	347.09/458.79	2497.1/0	402.94	1248.5	1.6292	6238.3	19868	5.999	1	9.95e-10	1.99e-09	2.49e-07	TRUE
HGLibA_33606	OR13C5	1482.3/1376.4	7559.2/0	1429.3	3779.6	1.4023	5606.8	154000	5.9893	1	1.05e-09	2.11e-09	2.63e-07	TRUE
HGLibA_57579	hsa-mir-1281	36.848/30.518	300.16/0	33.683	150.08	2.123	20.037	377.73	5.9889	1	1.1e-09	2.2e-09	2.75e-07	TRUE
HGLibB_24825	KIF13B	675.16/5339.6	0.47195/14524	3007.4	7262.1	1.2716	10900000	514000	5.9322	1	1.49e-09	2.99e-09	3.73e-07	TRUE
HGLibA_64492	NonTargetingControlGuideForHuman_0109	7326.9/5682.5	1.4158/0	6504.7	0.70792	-11.895	1350000	1800000	5.9157	1.65e-09	1	3.3e-09	4.12e-07	FALSE
HGLibB_22755	IGDCC3	392.26/1289.9	0/4700.4	841.08	2350.2	1.4814	403000	65252	5.9079	1	1.73e-09	3.47e-09	4.31e-07	TRUE
HGLibA_38775	PRR13	5495.2/4792.3	0.47195/0	5143.8	0.23597	-12.023	247000	1230000	5.9017	1.8e-09	1	3.6e-09	4.47e-07	FALSE
HGLibA_26578	LIN7C	407.71/310.27	2232.3/0	358.99	1116.2	1.6338	4747.6	16492	5.896	1	1.87e-09	3.73e-09	4.64e-07	TRUE
HGLibA_39500	PTPRE	8264.7/3439.4	0.94389/0	5852.1	0.47195	-11.957	11600000	1520000	5.8929	1.9e-09	1	3.8e-09	4.71e-07	FALSE
HGLibA_40397	RASSF9	729.84/374.35	3244.2/0	552.09	1622.1	1.5531	63184	33037	5.8868	1	1.97e-09	3.94e-09	4.89e-07	TRUE
HGLibA_49845	TMEM102	1249.3/1064.1	6199/0	1156.7	3099.5	1.4213	17153	109000	5.8768	1	2.09e-09	4.18e-09	5.18e-07	TRUE
HGLibA_06175	C2orf72	6456.8/3433.3	0.47195/0	4945	0.23597	-11.966	4570000	1150000	5.8702	2.18e-09	1	4.35e-09	5.38e-07	FALSE
HGLibA_55532	ZNF177	11251/8699.7	2.8317/17.605	9975.2	10.218	-9.7965	3250000	3600000	5.8686	2.2e-09	1	4.4e-09	5.43e-07	FALSE
HGLibA_40218	RANGRF	7051.1/4303	0.94389/0	5677.1	0.47195	-11.913	3780000	1440000	5.8675	2.21e-09	1	4.42e-09	5.46e-07	FALSE
HGLibA_09383	CHD1	6984.6/4357	0.94389/0	5670.8	0.47195	-11.912	3450000	1440000	5.8666	2.22e-09	1	4.45e-09	5.48e-07	FALSE
HGLibA_06044	C21orf59	488.54/314.34	2451.3/0	401.44	1225.6	1.6079	15173	19749	5.8649	1	2.25e-09	4.5e-09	5.55e-07	TRUE
HGLibA_46472	SPATA31A2	5277.6/4264.4	0.47195/0	4771	0.23597	-11.915	513000	1090000	5.8417	2.58e-09	1	5.17e-09	6.36e-07	FALSE
HGLibA_52404	TXNDC11	1106.6/776.17	5151.3/0	941.41	2575.6	1.4511	54604	78307	5.84	1	2.61e-09	5.22e-09	6.42e-07	TRUE
HGLibA_33129	NXF2	5514.2/3963.3	0.47195/0	4738.7	0.23597	-11.905	1200000	1080000	5.8363	2.67e-09	1	5.34e-09	6.55e-07	FALSE
HGLibA_25009	KISS1	86.772/87.485	655.53/0	87.128	327.77	1.8994	0.25412	1700.7	5.8351	1	2.73e-09	5.47e-09	6.71e-07	TRUE
HGLibA_22746	IFT140	832.06/219.73	3090.3/0	525.89	1545.2	1.5531	187000	30541	5.8323	1	2.74e-09	5.47e-09	6.71e-07	TRUE
HGLibA_58260	hsa-mir-216b	93.904/8.1381	416.26/0	51.021	208.13	2.0072	3677.9	726.89	5.8272	1	2.9e-09	5.81e-09	7.11e-07	TRUE
HGLibA_15177	ENPP4	3453.1/918.59	10817/0	2185.8	5408.3	1.3066	3210000	307000	5.8199	1	2.94e-09	5.89e-09	7.2e-07	TRUE
HGLibA_63910	hsa-mir-764	4530/4271.5	0/0	4400.7	0	-12.104	33404	954000	5.7782	3.77e-09	1	7.55e-09	9.22e-07	FALSE
HGLibA_65009	NonTargetingControlGuideForHuman_0626	4617.9/6431.2	1.4158/0	5524.5	0.70792	-11.66	1640000	1380000	5.777	3.8e-09	1	7.6e-09	9.28e-07	FALSE
HGLibB_18407	GAGE1	4502.6/4250.1	0/0	4376.4	0	-12.096	31877	946000	5.7739	3.87e-09	1	7.75e-09	9.44e-07	FALSE
HGLibB_42132	RPS6KL1	211.58/8.1381	792.4/0	109.86	396.2	1.8411	20695	2462.2	5.7706	1	4e-09	8.01e-09	9.75e-07	TRUE
HGLibA_65124	NonTargetingControlGuideForHuman_0741	4140.1/4543.1	0/0	4341.6	0	-12.084	81211	933000	5.7677	4.02e-09	1	8.04e-09	9.78e-07	FALSE
HGLibA_14728	EIF2AK3	5555.8/4478	0.94389/0	5016.9	0.47195	-11.735	581000	1180000	5.7658	4.06e-09	1	8.13e-09	9.88e-07	FALSE
HGLibA_43017	SCNN1B	3853.6/1585.9	13062/0	2719.8	6531	1.2635	2570000	437000	5.7653	1	4.08e-09	8.15e-09	9.9e-07	TRUE
HGLibB_35471	PCDHGA1	3151.1/5473.9	0.47195/0	4312.5	0.23597	-11.769	2700000	923000	5.7625	4.14e-09	1	8.29e-09	1.01e-06	FALSE
HGLibB_06010	C20orf202	717.95/180.06	2669.8/0	449	1334.9	1.5698	145000	23661	5.7593	1	4.23e-09	8.46e-09	1.03e-06	TRUE
HGLibA_51557	TRIM6	5221.8/3298	0.47195/0	4259.9	0.23597	-11.751	1850000	905000	5.7529	4.39e-09	1	8.77e-09	1.06e-06	FALSE
HGLibA_51964	TSPY1	6075.2/3728.3	0.94389/0	4901.8	0.47195	-11.702	2750000	1140000	5.7469	4.54e-09	1	9.09e-09	1.1e-06	FALSE
HGLibA_19810	GPIHBP1	5133.8/3257.3	0.47195/0	4195.5	0.23597	-11.729	1760000	883000	5.7411	4.7e-09	1	9.4e-09	1.14e-06	FALSE
HGLibA_38889	PRRT4	967.57/259.4	3499.5/0	613.49	1749.7	1.5105	251000	39173	5.7409	1	4.71e-09	9.43e-09	1.14e-06	TRUE
HGLibA_50475	TMEM63A	4824.8/4835.1	0.94389/0	4829.9	0.47195	-11.68	53.107	1110000	5.735	4.88e-09	1	9.75e-09	1.18e-06	FALSE
HGLibA_56204	ZNF547	115.3/119.02	833.46/0	117.16	416.73	1.8218	6.9206	2728.9	5.7346	1	4.95e-09	9.9e-09	1.19e-06	TRUE
HGLibB_52810	UGT1A1	3816.8/6608.2	1.4158/0	5212.5	0.70792	-11.576	3900000	1260000	5.7286	5.06e-09	1	1.01e-08	1.22e-06	FALSE
HGLibA_31856	NFYB	4475.3/3761.9	0/0	4118.6	0	-12.008	255000	857000	5.7268	5.12e-09	1	1.02e-08	1.23e-06	FALSE
HGLibA_01420	AKAP17A_X	5605.7/3896.1	0.94389/0	4750.9	0.47195	-11.657	1460000	1080000	5.7217	5.27e-09	1	1.05e-08	1.27e-06	FALSE
HGLibA_64136	hsa-mir-8073	4877.1/3219.6	0.47195/0	4048.4	0.23597	-11.678	1370000	833000	5.7136	5.53e-09	1	1.11e-08	1.33e-06	FALSE
HGLibA_46908	SPTY2D1	5532/3856.5	0.94389/0	4694.2	0.47195	-11.639	1400000	1060000	5.712	5.58e-09	1	1.12e-08	1.34e-06	FALSE
HGLibA_32846	NTM	5830.4/3525.8	0.94389/0	4678.1	0.47195	-11.634	2660000	1050000	5.7092	5.67e-09	1	1.13e-08	1.36e-06	FALSE
HGLibA_08488	CD99_X	4269.7/3765.9	0/0	4017.8	0	-11.973	127000	823000	5.7078	5.72e-09	1	1.14e-08	1.37e-06	FALSE
HGLibA_59393	hsa-mir-374b	4705.9/3292.9	0/0	3999.4	0	-11.966	998000	817000	5.7043	5.84e-09	1	1.17e-08	1.4e-06	FALSE
HGLibA_30212	MSL1	4073.5/3859.5	0.47195/0	3966.5	0.23597	-11.648	22902	806000	5.6979	6.06e-09	1	1.21e-08	1.45e-06	FALSE
HGLibA_40310	RASAL1	4115.1/3768	0.47195/0	3941.5	0.23597	-11.639	60266	798000	5.6931	6.24e-09	1	1.25e-08	1.49e-06	FALSE
HGLibA_64645	NonTargetingControlGuideForHuman_0262	5700.8/4244	1.4158/0	4972.4	0.70792	-11.508	1060000	1160000	5.6896	6.37e-09	1	1.27e-08	1.52e-06	FALSE
HGLibA_11300	CS	3289/4508.5	0.47195/0	3898.8	0.23597	-11.624	744000	784000	5.6848	6.55e-09	1	1.31e-08	1.56e-06	FALSE
HGLibA_35424	PCDHA1	4374.3/3387.5	0.47195/0	3880.9	0.23597	-11.617	487000	778000	5.6813	6.69e-09	1	1.34e-08	1.59e-06	FALSE
HGLibA_20393	GRXCR2	1131.6/1911.4	7732.4/0	1521.5	3866.2	1.3448	304000	170000	5.6799	1	6.74e-09	1.35e-08	1.6e-06	TRUE
HGLibA_22972	IL13	3700.3/3986.7	0/0	3843.5	0	-11.909	41006	766000	5.6739	6.98e-09	1	1.4e-08	1.66e-06	FALSE
HGLibA_09326	CGREF1	5136.2/3759.8	0.94389/0	4448	0.47195	-11.562	947000	971000	5.6689	7.19e-09	1	1.44e-08	1.7e-06	FALSE
HGLibA_23125	IL2RG	5769.7/3073.2	0.94389/0	4421.5	0.47195	-11.553	3640000	961000	5.6641	7.39e-09	1	1.48e-08	1.75e-06	FALSE
HGLibA_17178	FCF1	186.62/83.416	932.57/0	135.02	466.28	1.7805	5325.5	3424.4	5.6609	1	7.61e-09	1.52e-08	1.8e-06	TRUE
HGLibA_09298	CGB	5265.8/3484.1	0.94389/0	4374.9	0.47195	-11.538	1590000	945000	5.6557	7.76e-09	1	1.55e-08	1.83e-06	FALSE
HGLibA_43426	2018-09-10	4891.3/2613.4	0.47195/0	3752.3	0.23597	-11.568	2590000	737000	5.6556	7.76e-09	1	1.55e-08	1.83e-06	FALSE
HGLibA_30626	MXRA7	6847.9/2681.5	1.4158/0	4764.7	0.70792	-11.446	8680000	1090000	5.6547	7.81e-09	1	1.56e-08	1.84e-06	FALSE
HGLibA_50553	TMEM8C	6706.4/2775.1	1.4158/0	4740.8	0.70792	-11.439	7730000	1080000	5.6506	8e-09	1	1.6e-08	1.88e-06	FALSE
HGLibA_64446	NonTargetingControlGuideForHuman_0063	3796.6/4859.5	0.94389/0	4328	0.47195	-11.522	565000	929000	5.6471	8.16e-09	1	1.63e-08	1.92e-06	FALSE
HGLibA_58036	hsa-mir-190a	4119.9/3293.9	0.47195/0	3706.9	0.23597	-11.551	341000	722000	5.6464	8.19e-09	1	1.64e-08	1.93e-06	FALSE
HGLibA_44230	SIRT6	3896.4/3491.3	0/0	3693.8	0	-11.851	82078	718000	5.6437	8.32e-09	1	1.66e-08	1.95e-06	FALSE
HGLibA_17566	FKBP1B	4734.4/2642.9	0.47195/0	3688.6	0.23597	-11.544	2190000	716000	5.6427	8.37e-09	1	1.67e-08	1.96e-06	FALSE
HGLibA_47761	SULT2B1	2953.8/4381.4	0/0	3667.6	0	-11.841	1020000	710000	5.6383	8.58e-09	1	1.72e-08	2.01e-06	FALSE
HGLibA_32234	NOC2L	4981.7/2307.2	0.47195/0	3644.4	0.23597	-11.526	3580000	703000	5.6336	8.83e-09	1	1.77e-08	2.07e-06	FALSE
HGLibA_10411	CNTN4	4534.7/2748.7	0.47195/0	3641.7	0.23597	-11.525	1600000	702000	5.633	8.86e-09	1	1.77e-08	2.07e-06	FALSE
HGLibA_25321	KMT2A	2457/4819.8	0/0	3638.4	0	-11.829	2790000	701000	5.6323	8.89e-09	1	1.78e-08	2.08e-06	FALSE
HGLibA_64465	NonTargetingControlGuideForHuman_0082	4749.9/2518.8	0.47195/0	3634.3	0.23597	-11.522	2490000	699000	5.6315	8.93e-09	1	1.79e-08	2.09e-06	FALSE
HGLibA_29130	MGARP	4765.3/2459.8	0.47195/0	3612.5	0.23597	-11.514	2660000	693000	5.6269	9.17e-09	1	1.83e-08	2.14e-06	FALSE
HGLibA_50132	TMEM189	3965.4/3258.3	0.47195/0	3611.8	0.23597	-11.513	250000	692000	5.6268	9.18e-09	1	1.84e-08	2.14e-06	FALSE
HGLibA_01405	AKAP10	4045/4385.4	0.94389/0	4215.2	0.47195	-11.484	57948	890000	5.6262	9.21e-09	1	1.84e-08	2.14e-06	FALSE
HGLibA_52515	UBA2	74.885/19.328	378.97/0	47.107	189.49	1.9854	1543.3	640.71	5.6249	1	9.58e-09	1.92e-08	2.22e-06	TRUE
HGLibA_35265	PASD1	5259.8/1924.7	0/0	3592.2	0	-11.811	5560000	686000	5.6227	9.4e-09	1	1.88e-08	2.19e-06	FALSE
HGLibA_38793	PRR18	5299/1866.7	0.47195/0	3582.9	0.23597	-11.502	5890000	683000	5.6207	9.51e-09	1	1.9e-08	2.21e-06	FALSE
HGLibA_58142	hsa-mir-19b-1	4232.8/2910.4	0/0	3571.6	0	-11.803	874000	680000	5.6184	9.64e-09	1	1.93e-08	2.24e-06	FALSE
HGLibA_14043	DST	4966.2/2147.4	0/0	3556.8	0	-11.797	3970000	675000	5.6152	9.81e-09	1	1.96e-08	2.27e-06	FALSE
HGLibA_58502	hsa-mir-3116-1	5038.7/4025.3	1.4158/0	4532	0.70792	-11.374	513000	1000000	5.614	9.89e-09	1	1.98e-08	2.29e-06	FALSE
HGLibA_61045	hsa-mir-4737	4141.3/2945	0.47195/0	3543.1	0.23597	-11.486	716000	671000	5.6124	9.98e-09	1	2e-08	2.31e-06	FALSE
HGLibA_23160	IL3RA_X	4892.5/3386.5	0.94389/0	4139.5	0.47195	-11.458	1130000	864000	5.6119	1e-08	1	2e-08	2.31e-06	FALSE
HGLibA_51522	TRIM49	4011.7/3056.9	0/0	3534.3	0	-11.788	456000	668000	5.6105	1.01e-08	1	2.02e-08	2.33e-06	FALSE
HGLibA_63018	hsa-mir-6715a	5013.8/3245.1	0.94389/0	4129.4	0.47195	-11.454	1560000	861000	5.61	1.01e-08	1	2.02e-08	2.33e-06	FALSE
HGLibA_09775	CKM	6472.2/1782.3	0.94389/0	4127.2	0.47195	-11.454	11000000	860000	5.6096	1.01e-08	1	2.03e-08	2.34e-06	FALSE
HGLibA_39199	PSME4	5158.8/3053.8	0.94389/0	4106.3	0.47195	-11.446	2220000	853000	5.6056	1.04e-08	1	2.08e-08	2.39e-06	FALSE
HGLibA_01770	AMELY	4560.9/2456.7	0/0	3508.8	0	-11.777	2210000	661000	5.605	1.04e-08	1	2.08e-08	2.39e-06	FALSE
HGLibA_26191	LCNL1	3148.8/3868.7	0.47195/0	3508.7	0.23597	-11.471	259000	661000	5.605	1.04e-08	1	2.08e-08	2.39e-06	FALSE
HGLibA_03496	ATG4D	4072.3/2908.4	0.47195/0	3490.4	0.23597	-11.464	677000	655000	5.6011	1.07e-08	1	2.13e-08	2.44e-06	FALSE
HGLibA_17238	FCRL5	3010.9/3961.2	0.47195/0	3486.1	0.23597	-11.462	452000	654000	5.6002	1.07e-08	1	2.14e-08	2.45e-06	FALSE
HGLibA_53254	USP17L24	3424.5/3529.9	0.47195/0	3477.2	0.23597	-11.458	5553.7	651000	5.5983	1.08e-08	1	2.16e-08	2.48e-06	FALSE
HGLibA_51073	TP53INP2	4097.3/2842.2	0.47195/0	3469.8	0.23597	-11.455	788000	649000	5.5967	1.09e-08	1	2.19e-08	2.5e-06	FALSE
HGLibA_64135	hsa-mir-8073	4184.1/2750.7	0.47195/0	3467.4	0.23597	-11.454	1030000	648000	5.5962	1.1e-08	1	2.19e-08	2.51e-06	FALSE
HGLibA_61306	hsa-mir-4800	3522/3380.4	0/0	3451.2	0	-11.753	10028	643000	5.5927	1.12e-08	1	2.24e-08	2.55e-06	FALSE
HGLibB_34887	PABPC3	937.85/7883.8	1.4158/0	4410.8	0.70792	-11.335	24100000	958000	5.5921	1.12e-08	1	2.24e-08	2.56e-06	FALSE
HGLibA_62703	hsa-mir-6165	4758.2/2109.8	0.47195/0	3434	0.23597	-11.44	3510000	638000	5.5889	1.14e-08	1	2.28e-08	2.6e-06	FALSE
HGLibA_64982	NonTargetingControlGuideForHuman_0599	3171.3/3686.6	0.47195/0	3429	0.23597	-11.438	133000	636000	5.5878	1.15e-08	1	2.3e-08	2.62e-06	FALSE
HGLibA_46378	SPANXA1	14157/17405	1088.8/35.209	15781	561.99	-4.809	5280000	7590000	5.5873	1.15e-08	1	2.31e-08	2.62e-06	FALSE
HGLibA_04544	BLK	4660.7/2184.1	0.47195/0	3422.4	0.23597	-11.436	3070000	634000	5.5864	1.16e-08	1	2.32e-08	2.63e-06	FALSE
HGLibA_19290	GLOD5	3793/3050.8	0/0	3421.9	0	-11.741	275000	634000	5.5863	1.16e-08	1	2.32e-08	2.63e-06	FALSE
HGLibA_00309	ABLIM1	3803.7/3027.4	0.47195/0	3415.5	0.23597	-11.433	301000	632000	5.5849	1.17e-08	1	2.34e-08	2.65e-06	FALSE
HGLibA_16368	FAM194A	4584.7/3409.9	0.94389/0	3997.3	0.47195	-11.407	690000	816000	5.5845	1.17e-08	1	2.34e-08	2.66e-06	FALSE
HGLibA_10602	COL6A3	1758/700.9	6338.2/0	1229.5	3169.1	1.3653	559000	121000	5.5843	1	1.17e-08	2.35e-08	2.66e-06	TRUE
HGLibA_18986	GGA3	4297/2504.5	0/0	3400.8	0	-11.732	1610000	628000	5.5817	1.19e-08	1	2.38e-08	2.69e-06	FALSE
HGLibA_05453	C16orf52	4574/2226.8	0.47195/0	3400.4	0.23597	-11.426	2750000	628000	5.5816	1.19e-08	1	2.38e-08	2.69e-06	FALSE
HGLibA_56738	ZNF781	4930.6/1869.7	0.47195/0	3400.1	0.23597	-11.426	4680000	628000	5.5815	1.19e-08	1	2.38e-08	2.69e-06	FALSE
HGLibA_42227	RRAGB	5113.6/4138.2	1.8878/0	4625.9	0.94389	-11.217	476000	1030000	5.5807	1.2e-08	1	2.4e-08	2.7e-06	FALSE
HGLibA_38799	PRR20A	3563.6/3227.8	0.47195/0	3395.7	0.23597	-11.424	56384	626000	5.5806	1.2e-08	1	2.4e-08	2.7e-06	FALSE
HGLibA_10729	COPS7A	6681.4/2565.5	1.8878/0	4623.5	0.94389	-11.216	8470000	1030000	5.5803	1.2e-08	1	2.4e-08	2.7e-06	FALSE
HGLibA_21809	HNRNPCL1	4269.7/2510.6	0.47195/0	3390.1	0.23597	-11.422	1550000	625000	5.5793	1.21e-08	1	2.41e-08	2.72e-06	FALSE
HGLibA_05384	C15orf32	3545.8/3211.5	0.47195/0	3378.6	0.23597	-11.417	55863	621000	5.5768	1.22e-08	1	2.45e-08	2.75e-06	FALSE
HGLibA_59098	hsa-mir-3617	5049.4/2866.7	0.94389/0	3958	0.47195	-11.393	2380000	803000	5.5768	1.23e-08	1	2.45e-08	2.75e-06	FALSE
HGLibA_39861	RAB28	4833.1/1871.8	0/0	3352.4	0	-11.711	4380000	614000	5.571	1.27e-08	1	2.53e-08	2.84e-06	FALSE
HGLibA_38995	PRY	3050.1/3651	0.47195/0	3350.5	0.23597	-11.405	181000	613000	5.5706	1.27e-08	1	2.54e-08	2.84e-06	FALSE
HGLibA_39212	PSMG3	3915.4/2782.2	0/0	3348.8	0	-11.71	642000	612000	5.5702	1.27e-08	1	2.54e-08	2.85e-06	FALSE
HGLibA_38699	PROSER2	4226.9/3611.3	0.94389/0	3919.1	0.47195	-11.379	189000	791000	5.5691	1.28e-08	1	2.56e-08	2.86e-06	FALSE
HGLibA_28187	MAP3K4	3472.1/3209.5	0/0	3340.8	0	-11.706	34478	610000	5.5684	1.29e-08	1	2.57e-08	2.87e-06	FALSE
HGLibA_03483	ATG2B	5851.8/2674.4	1.4158/0	4263.1	0.70792	-11.286	5050000	906000	5.5648	1.31e-08	1	2.63e-08	2.93e-06	FALSE
HGLibA_22836	IGFBPL1	3020.4/3627.6	0/0	3324	0	-11.699	184000	605000	5.5647	1.31e-08	1	2.63e-08	2.93e-06	FALSE
HGLibA_41955	RPL36A	3172.5/3471.9	0.47195/0	3322.2	0.23597	-11.393	44821	605000	5.5643	1.32e-08	1	2.63e-08	2.93e-06	FALSE
HGLibA_25478	KRT32	3916.6/2723.2	0/0	3319.9	0	-11.697	712000	604000	5.5638	1.32e-08	1	2.64e-08	2.94e-06	FALSE
HGLibA_18580	GALNTL6	4439.6/2184.1	0/0	3311.9	0	-11.694	2540000	602000	5.562	1.33e-08	1	2.67e-08	2.97e-06	FALSE
HGLibA_27950	MAGEB4	2999/3623.5	0.47195/0	3311.2	0.23597	-11.388	195000	601000	5.5618	1.33e-08	1	2.67e-08	2.97e-06	FALSE
HGLibA_23993	JRKL	4757/1858.5	0/0	3307.8	0	-11.692	4200000	600000	5.5611	1.34e-08	1	2.68e-08	2.98e-06	FALSE
HGLibA_53454	UTP6	3236.7/3372.2	0.47195/0	3304.5	0.23597	-11.385	9183.3	599000	5.5603	1.35e-08	1	2.69e-08	2.99e-06	FALSE
HGLibA_09202	CERS2	3772.8/2822.9	0/0	3297.9	0	-11.688	451000	597000	5.5588	1.36e-08	1	2.72e-08	3.01e-06	FALSE
HGLibA_32327	NOS2	3517.2/3070.1	0/0	3293.7	0	-11.686	99962	596000	5.5579	1.37e-08	1	2.73e-08	3.02e-06	FALSE
HGLibA_05156	C11orf54	3838.2/2744.6	0/0	3291.4	0	-11.685	598000	596000	5.5574	1.37e-08	1	2.74e-08	3.03e-06	FALSE
HGLibA_41592	RNF185	6906.1/2517.7	2.3597/0	4711.9	1.1799	-11.078	9630000	1070000	5.5569	1.37e-08	1	2.75e-08	3.04e-06	FALSE
HGLibA_00321	ABP1	3466.1/3085.4	0.47195/0	3275.7	0.23597	-11.372	72488	591000	5.5539	1.4e-08	1	2.79e-08	3.09e-06	FALSE
HGLibA_59395	hsa-mir-374b	3081/3464.8	0.47195/0	3272.9	0.23597	-11.371	73655	590000	5.5532	1.4e-08	1	2.8e-08	3.09e-06	FALSE
HGLibA_47235	ST20-MTHFS	2193.1/4348.8	0.47195/0	3270.9	0.23597	-11.37	2320000	590000	5.5528	1.41e-08	1	2.81e-08	3.1e-06	FALSE
HGLibA_54087	WDR41	5300.2/2356	0.94389/0	3828.1	0.47195	-11.345	4330000	761000	5.5508	1.42e-08	1	2.84e-08	3.13e-06	FALSE
HGLibA_61548	hsa-mir-510	4394.5/2100.7	0.47195/0	3247.6	0.23597	-11.36	2630000	583000	5.5475	1.45e-08	1	2.9e-08	3.19e-06	FALSE
HGLibA_37898	PPIAL4A	3834.6/2660.2	0/0	3247.4	0	-11.666	690000	583000	5.5474	1.45e-08	1	2.9e-08	3.19e-06	FALSE
HGLibA_39148	PSMD1	4707.1/1782.3	0/0	3244.7	0	-11.664	4280000	582000	5.5468	1.45e-08	1	2.91e-08	3.19e-06	FALSE
HGLibA_30252	MST1	4047.4/2430.2	0.47195/0	3238.8	0.23597	-11.356	1310000	580000	5.5455	1.47e-08	1	2.93e-08	3.22e-06	FALSE
HGLibB_38244	PRAMEF15	994.91/5457.6	0/0	3226.3	0	-11.656	9960000	577000	5.5426	1.49e-08	1	2.98e-08	3.27e-06	FALSE
HGLibA_49022	TES	3464.9/2979.6	0.47195/0	3222.3	0.23597	-11.349	118000	575000	5.5417	1.5e-08	1	3e-08	3.28e-06	FALSE
HGLibA_65274	NonTargetingControlGuideForHuman_0891	3846.5/2593	0/0	3219.8	0	-11.653	786000	575000	5.5411	1.5e-08	1	3.01e-08	3.29e-06	FALSE
HGLibB_08642	CDH17	821.36/7452.5	1.4158/0	4136.9	0.70792	-11.242	22000000	863000	5.5408	1.51e-08	1	3.01e-08	3.29e-06	FALSE
HGLibA_28301	MAPKAPK2	3573.1/2859.5	0.47195/0	3216.3	0.23597	-11.346	255000	574000	5.5403	1.51e-08	1	3.02e-08	3.3e-06	FALSE
HGLibA_25492	KRT36	3359.1/3069.1	0.47195/0	3214.1	0.23597	-11.345	42066	573000	5.5398	1.51e-08	1	3.03e-08	3.3e-06	FALSE
HGLibA_39639	PWWP2A	3573.1/2852.4	0/0	3212.8	0	-11.65	260000	573000	5.5395	1.52e-08	1	3.03e-08	3.31e-06	FALSE
HGLibA_48414	TAS2R46	3631.3/2775.1	0/0	3203.2	0	-11.646	367000	570000	5.5373	1.54e-08	1	3.07e-08	3.34e-06	FALSE
HGLibA_56901	ZNF90	4487.2/3022.3	0.94389/0	3754.7	0.47195	-11.317	1070000	737000	5.5358	1.55e-08	1	3.1e-08	3.37e-06	FALSE
HGLibA_37669	POMT1	3479.2/2913.5	0.47195/0	3196.3	0.23597	-11.337	160000	568000	5.5357	1.55e-08	1	3.1e-08	3.37e-06	FALSE
HGLibA_31563	NDUFS7	3003.7/3388.5	0.47195/0	3196.1	0.23597	-11.337	74027	568000	5.5357	1.55e-08	1	3.1e-08	3.37e-06	FALSE
HGLibA_00220	ABCG4	3848.9/2536	0.47195/0	3192.5	0.23597	-11.335	862000	567000	5.5348	1.56e-08	1	3.12e-08	3.38e-06	FALSE
HGLibA_27698	LYG1	3970.1/2399.7	0/0	3184.9	0	-11.637	1230000	565000	5.5331	1.57e-08	1	3.15e-08	3.41e-06	FALSE
HGLibA_20948	HCAR2	4191.2/2169.8	0.47195/0	3180.5	0.23597	-11.33	2040000	563000	5.5321	1.58e-08	1	3.16e-08	3.43e-06	FALSE
HGLibA_00694	ACVR2A	3275.9/3075.2	0.47195/0	3175.6	0.23597	-11.328	20149	562000	5.5309	1.59e-08	1	3.19e-08	3.45e-06	FALSE
HGLibA_25057	KLF15	4322/3138.3	0.94389/0	3730.1	0.47195	-11.308	701000	730000	5.5307	1.59e-08	1	3.19e-08	3.45e-06	FALSE
HGLibA_25044	KLF11	2920.5/3428.2	0.47195/0	3174.4	0.23597	-11.327	129000	562000	5.5306	1.6e-08	1	3.19e-08	3.45e-06	FALSE
HGLibA_64643	NonTargetingControlGuideForHuman_0260	3972.5/2373.3	0.47195/0	3172.9	0.23597	-11.326	1280000	561000	5.5303	1.6e-08	1	3.2e-08	3.45e-06	FALSE
HGLibA_51570	TRIM62	688.23/782.28	3987/17.605	735.26	2002.3	1.4441	4422.2	52496	5.53	1	1.6e-08	3.2e-08	3.45e-06	TRUE
HGLibA_46274	SOX7	2635.3/3700.8	0.47195/0	3168	0.23597	-11.324	568000	560000	5.5292	1.61e-08	1	3.22e-08	3.47e-06	FALSE
HGLibB_12097	CYP2A7	1640.3/4691.6	0.47195/0	3166	0.23597	-11.323	4660000	559000	5.5287	1.61e-08	1	3.23e-08	3.47e-06	FALSE
HGLibA_03035	ARMC9	3538.6/2778.2	0/0	3158.4	0	-11.625	289000	557000	5.5269	1.63e-08	1	3.26e-08	3.5e-06	FALSE
HGLibA_45799	SMOX	3440/2870.7	0.47195/0	3155.4	0.23597	-11.318	162000	556000	5.5262	1.64e-08	1	3.27e-08	3.52e-06	FALSE
HGLibA_20947	HCAR1	3987.9/2317.3	0/0	3152.6	0	-11.623	1400000	555000	5.5256	1.64e-08	1	3.28e-08	3.52e-06	FALSE
HGLibA_21097	HECTD2	5549.8/1857.5	0.94389/0	3703.7	0.47195	-11.297	6820000	721000	5.5252	1.65e-08	1	3.29e-08	3.53e-06	FALSE
HGLibA_35723	PDCD1LG2	4924.6/3187.1	1.4158/0	4055.9	0.70792	-11.214	1510000	836000	5.525	1.65e-08	1	3.29e-08	3.53e-06	FALSE
HGLibA_04310	BCL2L12	4242.3/2045.7	0/0	3144	0	-11.619	2410000	553000	5.5236	1.66e-08	1	3.32e-08	3.56e-06	FALSE
HGLibA_19717	GPA33	3692/2593	0.47195/0	3142.5	0.23597	-11.313	604000	552000	5.5232	1.66e-08	1	3.33e-08	3.56e-06	FALSE
HGLibB_47450	STK39	457.63/5824.9	0.47195/0	3141.3	0.23597	-11.312	14400000	552000	5.5229	1.67e-08	1	3.33e-08	3.56e-06	FALSE
HGLibA_08358	CD34	3190.4/3072.1	0/0	3131.3	0	-11.613	6987.1	549000	5.5206	1.69e-08	1	3.38e-08	3.61e-06	FALSE
HGLibB_30311	MTF2	578.88/8414.8	2.3597/0	4496.9	1.1799	-11.011	30700000	988000	5.5184	1.71e-08	1	3.42e-08	3.65e-06	FALSE
HGLibA_65102	NonTargetingControlGuideForHuman_0719	2631.7/3591	0.47195/0	3111.3	0.23597	-11.298	460000	544000	5.5159	1.74e-08	1	3.47e-08	3.7e-06	FALSE
HGLibA_35829	PDE8A	3661.1/2547.2	0.47195/0	3104.2	0.23597	-11.295	620000	542000	5.5142	1.75e-08	1	3.5e-08	3.73e-06	FALSE
HGLibA_24252	KCNJ11	3095.3/3108.8	0.47195/0	3102	0.23597	-11.294	91.148	541000	5.5137	1.76e-08	1	3.51e-08	3.74e-06	FALSE
HGLibA_46222	SOWAHD	8119.7/799.57	2.3597/0	4459.6	1.1799	-10.999	26800000	975000	5.5116	1.78e-08	1	3.56e-08	3.78e-06	FALSE
HGLibA_08876	CDRT15	4026/2156.6	0.47195/0	3091.3	0.23597	-11.289	1750000	538000	5.5112	1.78e-08	1	3.56e-08	3.79e-06	FALSE
HGLibA_63835	hsa-mir-7152	3747.8/2428.2	0.47195/0	3088	0.23597	-11.287	871000	537000	5.5104	1.79e-08	1	3.58e-08	3.8e-06	FALSE
HGLibA_55776	ZNF304	3684.8/2488.2	0/0	3086.5	0	-11.592	716000	537000	5.51	1.79e-08	1	3.59e-08	3.8e-06	FALSE
HGLibA_64851	NonTargetingControlGuideForHuman_0468	3686/8377.2	10.383/0	6031.6	5.1914	-9.9283	11000000	1590000	5.5088	1.81e-08	1	3.61e-08	3.83e-06	FALSE
HGLibA_05218	C11orf94	3955.9/2196.3	0/0	3076.1	0	-11.587	1550000	534000	5.5075	1.82e-08	1	3.64e-08	3.85e-06	FALSE
HGLibA_58054	hsa-mir-1912	4425.4/1720.2	0.47195/0	3072.8	0.23597	-11.28	3660000	533000	5.5068	1.83e-08	1	3.66e-08	3.85e-06	FALSE
HGLibA_23261	IMPG1	4036.7/2108.8	0/0	3072.7	0	-11.586	1860000	533000	5.5067	1.83e-08	1	3.66e-08	3.85e-06	FALSE
HGLibA_45303	SLC6A15	2920.5/3224.7	0.47195/0	3072.6	0.23597	-11.28	46270	533000	5.5067	1.83e-08	1	3.66e-08	3.85e-06	FALSE
HGLibA_42765	SASH3	3300.9/2844.3	0.47195/0	3072.6	0.23597	-11.28	104000	533000	5.5067	1.83e-08	1	3.66e-08	3.85e-06	FALSE
HGLibA_09429	CHFR	3413.8/2724.2	0/0	3069	0	-11.584	238000	532000	5.5059	1.84e-08	1	3.67e-08	3.87e-06	FALSE
HGLibA_00272	ABHD2	3713.4/2410.9	0.47195/0	3062.1	0.23597	-11.275	848000	530000	5.5042	1.85e-08	1	3.71e-08	3.9e-06	FALSE
HGLibA_50147	TMEM191C	2537.8/3577.7	0.47195/0	3057.8	0.23597	-11.273	541000	528000	5.5032	1.87e-08	1	3.73e-08	3.92e-06	FALSE
HGLibA_65030	NonTargetingControlGuideForHuman_0647	5053/8292.8	0.47195/17.605	6672.9	9.0383	-9.3769	5250000	1880000	5.5025	1.87e-08	1	3.74e-08	3.93e-06	FALSE
HGLibA_47830	SUPV3L1	3779.9/2328.5	0/0	3054.2	0	-11.577	1050000	527000	5.5023	1.87e-08	1	3.75e-08	3.93e-06	FALSE
HGLibA_63245	hsa-mir-6770-1	4086.6/2021.3	0.47195/0	3054	0.23597	-11.271	2130000	527000	5.5023	1.87e-08	1	3.75e-08	3.93e-06	FALSE
HGLibA_11785	CUL4B	3878.6/2219.7	0.47195/0	3049.1	0.23597	-11.269	1380000	526000	5.5011	1.89e-08	1	3.77e-08	3.96e-06	FALSE
HGLibA_24295	KCNK1	4052.1/2043.7	0.47195/0	3047.9	0.23597	-11.268	2020000	526000	5.5008	1.89e-08	1	3.78e-08	3.96e-06	FALSE
HGLibA_50817	TNFSF15	2258.4/3835.1	0/0	3046.8	0	-11.574	1240000	525000	5.5005	1.89e-08	1	3.79e-08	3.96e-06	FALSE
HGLibA_56081	ZNF485	4250.6/1833.1	0.47195/0	3041.9	0.23597	-11.266	2920000	524000	5.4994	1.91e-08	1	3.81e-08	3.98e-06	FALSE
HGLibA_56575	ZNF700	3422.1/2654	0/0	3038.1	0	-11.569	295000	523000	5.4985	1.92e-08	1	3.83e-08	4e-06	FALSE
HGLibB_42809	SCARA3	0/47.812	0/211.26	23.906	105.63	2.098	1143	220.91	5.4983	1	2.03e-08	4.05e-08	4.18e-06	TRUE
HGLibA_46398	SPANXF1	4192.4/1879.9	0.47195/0	3036.2	0.23597	-11.263	2670000	522000	5.498	1.92e-08	1	3.84e-08	4e-06	FALSE
HGLibA_14484	EEA1	5193.2/2645.9	1.4158/0	3919.6	0.70792	-11.165	3240000	791000	5.498	1.92e-08	1	3.84e-08	4e-06	FALSE
HGLibA_56882	ZNF862	3253.4/2793.4	0/0	3023.4	0	-11.562	106000	519000	5.4949	1.95e-08	1	3.91e-08	4.07e-06	FALSE
HGLibA_38491	PRKAA1	2477.2/3567.6	0.47195/0	3022.4	0.23597	-11.256	594000	519000	5.4947	1.96e-08	1	3.91e-08	4.07e-06	FALSE
HGLibA_11636	CTLA4	4121.1/2997.9	0.94389/0	3559.5	0.47195	-11.24	631000	676000	5.4946	1.96e-08	1	3.92e-08	4.07e-06	FALSE
HGLibA_12946	DENND3	3561.2/2470.9	0/0	3016.1	0	-11.559	594000	517000	5.4931	1.97e-08	1	3.95e-08	4.1e-06	FALSE
HGLibA_28051	MAMLD1	3261.7/2751.7	0/0	3006.7	0	-11.554	130000	514000	5.4909	2e-08	1	4e-08	4.15e-06	FALSE
HGLibA_64902	NonTargetingControlGuideForHuman_0519	3166.6/2846.3	0/0	3006.4	0	-11.554	51287	514000	5.4908	2e-08	1	4e-08	4.15e-06	FALSE
HGLibA_27874	MAFB	3933.3/3136.2	0.94389/0	3534.8	0.47195	-11.23	318000	669000	5.4893	2.02e-08	1	4.04e-08	4.18e-06	FALSE
HGLibA_56082	ZNF486	4752.3/3511.6	1.8878/0	4131.9	0.94389	-11.054	770000	861000	5.4891	2.02e-08	1	4.04e-08	4.18e-06	FALSE
HGLibA_17423	FGF9	4200.7/1796.5	0.47195/0	2998.6	0.23597	-11.245	2890000	512000	5.4889	2.02e-08	1	4.04e-08	4.18e-06	FALSE
HGLibA_45393	SLC8A3	3575.5/2420.1	0/0	2997.8	0	-11.55	667000	512000	5.4887	2.02e-08	1	4.05e-08	4.18e-06	FALSE
HGLibA_58832	hsa-mir-3184	1057.9/648	0/4542	852.95	2271	1.4117	84012	66750	5.4886	1	2.03e-08	4.05e-08	4.18e-06	TRUE
HGLibA_28193	MAP3K6	3715.7/2277.7	0/0	2996.7	0	-11.55	1030000	511000	5.4884	2.03e-08	1	4.06e-08	4.18e-06	FALSE
HGLibA_05091	C10orf71	3234.3/2751.7	0.47195/0	2993	0.23597	-11.242	116000	510000	5.4875	2.04e-08	1	4.08e-08	4.2e-06	FALSE
HGLibA_55367	ZMAT1	3713.4/2267.5	0/0	2990.4	0	-11.547	1050000	510000	5.4869	2.05e-08	1	4.09e-08	4.21e-06	FALSE
HGLibA_35263	PARVG	4367.1/2678.5	0.94389/0	3522.8	0.47195	-11.225	1430000	665000	5.4867	2.05e-08	1	4.1e-08	4.21e-06	FALSE
HGLibA_03221	ASB15	2862.3/3113.9	0.47195/0	2988.1	0.23597	-11.24	31642	509000	5.4863	2.05e-08	1	4.1e-08	4.22e-06	FALSE
HGLibA_01434	AKAP4	3467.3/2499.4	0/0	2983.4	0	-11.543	468000	508000	5.4852	2.07e-08	1	4.13e-08	4.24e-06	FALSE
HGLibA_42308	RSC1A1	4356.4/1599.1	0.47195/0	2977.8	0.23597	-11.235	3800000	506000	5.4838	2.08e-08	1	4.16e-08	4.27e-06	FALSE
HGLibA_35423	PCDHA1	8704.5/5998.8	16.046/17.605	7351.7	16.825	-8.6882	3660000	2200000	5.4823	2.1e-08	1	4.2e-08	4.3e-06	FALSE
HGLibA_31579	NEB	2157.4/3785.2	0/0	2971.3	0	-11.537	1320000	504000	5.4822	2.1e-08	1	4.2e-08	4.3e-06	FALSE
HGLibA_42863	SCARA3	4149.6/1786.3	0/0	2968	0	-11.536	2790000	504000	5.4814	2.11e-08	1	4.22e-08	4.32e-06	FALSE
HGLibA_36520	PIBF1	1131.6/1389.6	6405.7/0	1260.6	3202.9	1.3446	33278	126000	5.4797	1	2.13e-08	4.26e-08	4.36e-06	TRUE
HGLibA_25569	KRT85	3195.1/2718.1	0.47195/0	2956.6	0.23597	-11.225	114000	500000	5.4786	2.14e-08	1	4.29e-08	4.38e-06	FALSE
HGLibA_02889	ARID2	2870.6/3040.6	0/0	2955.6	0	-11.53	14450	500000	5.4784	2.15e-08	1	4.29e-08	4.38e-06	FALSE
HGLibA_01913	ANGPTL2	3794.2/2112.9	0/0	2953.5	0	-11.529	1410000	500000	5.4779	2.15e-08	1	4.3e-08	4.39e-06	FALSE
HGLibA_59312	hsa-mir-3689a	5117.2/2515.7	1.4158/0	3816.4	0.70792	-11.126	3380000	757000	5.477	2.16e-08	1	4.33e-08	4.41e-06	FALSE
HGLibA_53836	VSIG1	2963.3/2917.5	0.47195/0	2940.4	0.23597	-11.217	1049	496000	5.4746	2.19e-08	1	4.38e-08	4.46e-06	FALSE
HGLibA_04540	BLCAP	5946.9/2161.7	1.8878/0	4054.3	0.94389	-11.027	7160000	835000	5.4739	2.2e-08	1	4.4e-08	4.48e-06	FALSE
HGLibA_07233	CARD18	3292.6/2577.8	0/0	2935.2	0	-11.52	255000	495000	5.4733	2.21e-08	1	4.42e-08	4.49e-06	FALSE
HGLibA_17312	FEZ1	2561.6/3295.9	0/0	2928.8	0	-11.517	270000	493000	5.4718	2.23e-08	1	4.46e-08	4.51e-06	FALSE
HGLibA_61505	hsa-mir-509-1	3330.6/2525.9	0.47195/0	2928.2	0.23597	-11.211	324000	493000	5.4716	2.23e-08	1	4.46e-08	4.51e-06	FALSE
HGLibA_23533	IQGAP1	3873.8/1982.7	0/0	2928.2	0	-11.516	1790000	493000	5.4716	2.23e-08	1	4.46e-08	4.51e-06	FALSE
HGLibA_09295	CGA	5530.8/3601.1	3.3036/0	4566	1.6518	-10.75	1860000	1010000	5.4714	2.23e-08	1	4.46e-08	4.51e-06	FALSE
HGLibA_38190	PPP3CC	2975.2/2878.9	0/0	2927	0	-11.516	4641.3	492000	5.4713	2.23e-08	1	4.47e-08	4.51e-06	FALSE
HGLibA_07925	CCDC91	4740.4/2837.2	1.4158/0	3788.8	0.70792	-11.116	1810000	748000	5.4713	2.23e-08	1	4.47e-08	4.51e-06	FALSE
HGLibA_18894	GDPD2	2705.4/3147.4	0.47195/0	2926.4	0.23597	-11.21	97699	492000	5.4712	2.24e-08	1	4.47e-08	4.51e-06	FALSE
HGLibA_07841	CCDC68	3144/2703.9	0/0	2923.9	0	-11.514	96846	491000	5.4706	2.24e-08	1	4.49e-08	4.53e-06	FALSE
HGLibA_53504	VAMP7_X	2303.6/3542.1	0/0	2922.9	0	-11.514	767000	491000	5.4703	2.25e-08	1	4.49e-08	4.53e-06	FALSE
HGLibB_13238	DIRAS1	1047.2/4795.4	0.47195/0	2921.3	0.23597	-11.207	7020000	491000	5.4699	2.25e-08	1	4.5e-08	4.54e-06	FALSE
HGLibA_50013	TMEM156	4482.4/1359.1	0/0	2920.7	0	-11.513	4880000	491000	5.4698	2.25e-08	1	4.51e-08	4.54e-06	FALSE
HGLibA_04378	BDH2	3957/3602.1	1.4158/0	3779.6	0.70792	-11.112	62977	745000	5.4694	2.26e-08	1	4.52e-08	4.54e-06	FALSE
HGLibA_23809	ITIH2	3267.6/2569.6	0.47195/0	2918.6	0.23597	-11.206	244000	490000	5.4692	2.26e-08	1	4.52e-08	4.54e-06	FALSE
HGLibA_20823	HAMP	3064.4/2769	0.47195/0	2916.7	0.23597	-11.205	43619	489000	5.4688	2.27e-08	1	4.53e-08	4.54e-06	FALSE
HGLibA_36323	PHC3	4341/4120.9	2.3597/0	4231	1.1799	-10.923	24207	895000	5.4687	2.27e-08	1	4.53e-08	4.54e-06	FALSE
HGLibA_26859	LOC100506388	3543.4/2287.8	0/0	2915.6	0	-11.51	788000	489000	5.4685	2.27e-08	1	4.54e-08	4.54e-06	FALSE
HGLibA_36679	PIM2	2096.8/1408.9	8569.1/0	1752.9	4284.6	1.289	237000	214000	5.4684	1	2.27e-08	4.54e-08	4.54e-06	TRUE
HGLibA_18122	FTHL17	3766.9/3111.8	0.94389/0	3439.3	0.47195	-11.191	215000	640000	5.4684	2.27e-08	1	4.54e-08	4.54e-06	FALSE
HGLibA_35651	PCOLCE	3839.4/1984.7	0/0	2912	0	-11.508	1720000	488000	5.4676	2.28e-08	1	4.56e-08	4.56e-06	FALSE
HGLibA_08769	CDK4	2966.9/2856.5	0.47195/0	2911.7	0.23597	-11.202	6094.7	488000	5.4675	2.28e-08	1	4.56e-08	4.56e-06	FALSE
HGLibB_31134	NAT2	961.62/4860.5	0.47195/0	2911.1	0.23597	-11.202	7600000	488000	5.4674	2.28e-08	1	4.57e-08	4.56e-06	FALSE
HGLibA_54384	WNT7B	3664.6/3204.4	0.94389/0	3434.5	0.47195	-11.189	106000	638000	5.4673	2.28e-08	1	4.57e-08	4.56e-06	FALSE
HGLibA_11698	CTSD	1103.1/1031.5	5520.8/0	1067.3	2760.4	1.3701	2560.9	95948	5.466	1	2.3e-08	4.6e-08	4.59e-06	TRUE
HGLibA_64541	NonTargetingControlGuideForHuman_0158	1477.5/2775.1	10170/0	2126.3	5085	1.2575	842000	293000	5.4645	1	2.32e-08	4.64e-08	4.62e-06	TRUE
HGLibA_64418	NonTargetingControlGuideForHuman_0035	2939.6/2858.5	0/0	2899	0	-11.502	3283.1	485000	5.4644	2.32e-08	1	4.65e-08	4.62e-06	FALSE
HGLibA_41401	RNASE13	3745.5/2050.8	0.47195/0	2898.1	0.23597	-11.196	1440000	484000	5.4641	2.33e-08	1	4.65e-08	4.62e-06	FALSE
HGLibA_29742	MPND	3829.9/1963.3	0.47195/0	2896.6	0.23597	-11.195	1740000	484000	5.4637	2.33e-08	1	4.66e-08	4.63e-06	FALSE
HGLibA_17965	FPR2	3847.7/1945	0.47195/0	2896.3	0.23597	-11.195	1810000	484000	5.4637	2.33e-08	1	4.66e-08	4.63e-06	FALSE
HGLibA_09490	CHMP4B	2843.3/2945	0.47195/0	2894.1	0.23597	-11.194	5173.2	483000	5.4631	2.34e-08	1	4.68e-08	4.64e-06	FALSE
HGLibA_24400	KCNU1	4316/3177.9	1.4158/0	3747	0.70792	-11.1	648000	735000	5.4626	2.35e-08	1	4.69e-08	4.65e-06	FALSE
HGLibA_44837	SLC28A3	4169.8/2655.1	0.94389/0	3412.4	0.47195	-11.179	1150000	631000	5.4624	2.35e-08	1	4.7e-08	4.65e-06	FALSE
HGLibA_09228	CES4A	3161.8/2617.4	0.47195/0	2889.6	0.23597	-11.192	148000	482000	5.462	2.35e-08	1	4.71e-08	4.66e-06	FALSE
HGLibB_10035	CLIP2	1156.6/1560.5	0/6830.6	1358.5	3415.3	1.3293	81577	142000	5.4615	1	2.36e-08	4.72e-08	4.67e-06	TRUE
HGLibA_39811	RAB13	3732.4/2027.4	0.47195/0	2879.9	0.23597	-11.187	1450000	480000	5.4596	2.39e-08	1	4.77e-08	4.71e-06	FALSE
HGLibA_56603	ZNF708	3481.6/2266.5	0.47195/0	2874	0.23597	-11.184	738000	478000	5.4581	2.41e-08	1	4.81e-08	4.75e-06	FALSE
HGLibA_13303	DKK4	3033.5/2701.9	0/0	2867.7	0	-11.486	54978	476000	5.4565	2.43e-08	1	4.86e-08	4.78e-06	FALSE
HGLibA_51164	TPPP	3384.1/2350.9	0.47195/0	2867.5	0.23597	-11.18	534000	476000	5.4564	2.43e-08	1	4.86e-08	4.78e-06	FALSE
HGLibA_32632	NR4A3	2581.8/3152.5	0.47195/0	2867.1	0.23597	-11.18	163000	476000	5.4563	2.43e-08	1	4.86e-08	4.78e-06	FALSE
HGLibA_23879	IVL	3096.5/2628.6	0.47195/0	2862.5	0.23597	-11.178	109000	475000	5.4552	2.45e-08	1	4.89e-08	4.81e-06	FALSE
HGLibA_22838	IGFL1	3648/2069.1	0.47195/0	2858.6	0.23597	-11.176	1250000	474000	5.4542	2.46e-08	1	4.92e-08	4.83e-06	FALSE
HGLibA_10254	CNDP2	3520.8/2190.2	0.47195/0	2855.5	0.23597	-11.174	885000	473000	5.4534	2.47e-08	1	4.94e-08	4.85e-06	FALSE
HGLibA_45591	SMAD9	3516/2190.2	0/0	2853.1	0	-11.479	879000	472000	5.4528	2.48e-08	1	4.96e-08	4.86e-06	FALSE
HGLibA_34926	PABPC1L2A	3377/2326.5	0/0	2851.7	0	-11.478	552000	472000	5.4524	2.48e-08	1	4.97e-08	4.87e-06	FALSE
HGLibB_33882	OR4A16	557.48/6168.7	0.94389/0	3363.1	0.47195	-11.158	15700000	617000	5.4513	2.5e-08	1	5e-08	4.9e-06	FALSE
HGLibA_40027	RABL2A	2839.7/2852.4	0/0	2846.1	0	-11.475	80.797	470000	5.451	2.5e-08	1	5.01e-08	4.9e-06	FALSE
HGLibA_48094	SYT9	3474.4/2213.6	0.47195/0	2844	0.23597	-11.169	795000	470000	5.4505	2.51e-08	1	5.02e-08	4.91e-06	FALSE
HGLibA_49140	TFB1M	3311.6/2371.2	0.47195/0	2841.4	0.23597	-11.167	442000	469000	5.4498	2.52e-08	1	5.04e-08	4.92e-06	FALSE
HGLibA_44611	SLC23A3	3869.1/3503.5	1.4158/0	3686.3	0.70792	-11.076	66837	716000	5.4498	2.52e-08	1	5.04e-08	4.92e-06	FALSE
HGLibA_00741	ADAM17	3619.5/2058.9	0/0	2839.2	0	-11.472	1220000	469000	5.4493	2.53e-08	1	5.06e-08	4.93e-06	FALSE
HGLibA_56680	ZNF75D	2618.6/3056.9	0/0	2837.7	0	-11.471	96042	468000	5.4489	2.53e-08	1	5.07e-08	4.94e-06	FALSE
HGLibA_56386	ZNF613	4413.5/1254.3	0.47195/0	2833.9	0.23597	-11.163	4990000	467000	5.4479	2.55e-08	1	5.1e-08	4.96e-06	FALSE
HGLibA_47624	STX16	2770.8/2896.2	0.47195/0	2833.5	0.23597	-11.163	7862.2	467000	5.4478	2.55e-08	1	5.1e-08	4.96e-06	FALSE
HGLibA_35106	PANK4	2971.6/2686.6	0/0	2829.1	0	-11.467	40625	466000	5.4467	2.57e-08	1	5.13e-08	4.99e-06	FALSE
HGLibA_46924	SRBD1	2867/2786.3	0/0	2826.7	0	-11.465	3260.2	465000	5.4461	2.57e-08	1	5.15e-08	5e-06	FALSE
HGLibA_45817	SMPDL3B	3028.7/2623.5	0.47195/0	2826.1	0.23597	-11.159	82081	465000	5.4459	2.58e-08	1	5.15e-08	5e-06	FALSE
HGLibA_23170	IL4I1	4842.6/2984.7	1.8878/0	3913.6	0.94389	-10.976	1730000	789000	5.4457	2.58e-08	1	5.16e-08	5e-06	FALSE
HGLibA_64704	NonTargetingControlGuideForHuman_0321	2641.2/3007	0/0	2824.1	0	-11.464	66920	465000	5.4454	2.58e-08	1	5.17e-08	5.01e-06	FALSE
HGLibA_45285	SLC5A9	2774.3/2869.7	0/0	2822	0	-11.463	4548.8	464000	5.4449	2.59e-08	1	5.18e-08	5.02e-06	FALSE
HGLibA_26821	LOC100287399	8690.3/8287.7	89.198/0	8489	44.599	-7.5406	81046	2770000	5.4442	2.6e-08	1	5.2e-08	5.03e-06	FALSE
HGLibA_52484	TYW1B	3514.9/3142.3	0.94389/0	3328.6	0.47195	-11.143	69387	606000	5.4435	2.61e-08	1	5.22e-08	5.05e-06	FALSE
HGLibA_49267	TGM6	2802.9/2827	0.47195/0	2814.9	0.23597	-11.154	291.1	462000	5.4431	2.62e-08	1	5.24e-08	5.06e-06	FALSE
HGLibA_29542	MMP9	2971.6/2647.9	0.47195/0	2809.8	0.23597	-11.151	52391	461000	5.4418	2.64e-08	1	5.28e-08	5.09e-06	FALSE
HGLibA_04860	BSCL2	2237.1/3382.4	0.47195/0	2809.7	0.23597	-11.151	656000	461000	5.4417	2.64e-08	1	5.28e-08	5.09e-06	FALSE
HGLibA_40512	RBM23	3625.4/1992.8	0/0	2809.1	0	-11.456	1330000	461000	5.4416	2.64e-08	1	5.28e-08	5.09e-06	FALSE
HGLibA_65209	NonTargetingControlGuideForHuman_0826	3571.9/2037.6	0.47195/0	2804.8	0.23597	-11.149	1180000	459000	5.4405	2.66e-08	1	5.31e-08	5.11e-06	FALSE
HGLibA_58790	hsa-mir-3179-1	2818.3/2789.3	0/0	2803.8	0	-11.454	419.42	459000	5.4402	2.66e-08	1	5.32e-08	5.11e-06	FALSE
HGLibA_16424	FAM205A	2867/2740.5	0/0	2803.8	0	-11.454	8004.5	459000	5.4402	2.66e-08	1	5.32e-08	5.11e-06	FALSE
HGLibA_54339	WNK4	2700.6/2900.2	0.47195/0	2800.4	0.23597	-11.146	19919	458000	5.4393	2.67e-08	1	5.35e-08	5.13e-06	FALSE
HGLibA_10168	CLVS1	2724.4/2875.8	0/0	2800.1	0	-11.452	11462	458000	5.4393	2.68e-08	1	5.35e-08	5.13e-06	FALSE
HGLibA_27839	MACROD2	3407.9/2192.2	0.47195/0	2800	0.23597	-11.146	739000	458000	5.4392	2.68e-08	1	5.35e-08	5.13e-06	FALSE
HGLibA_62829	hsa-mir-646	3378.2/2217.6	0.47195/0	2797.9	0.23597	-11.145	673000	458000	5.4387	2.68e-08	1	5.37e-08	5.14e-06	FALSE
HGLibA_37363	PNLIPRP3	4566.8/2700.8	1.4158/0	3633.8	0.70792	-11.055	1740000	699000	5.4386	2.69e-08	1	5.37e-08	5.14e-06	FALSE
HGLibA_54466	XAGE1A	4331.5/3817.8	2.3597/0	4074.6	1.1799	-10.869	132000	842000	5.4382	2.69e-08	1	5.38e-08	5.15e-06	FALSE
HGLibA_38294	PRAMEF15	3297.3/2292.9	0.47195/0	2795.1	0.23597	-11.144	504000	457000	5.438	2.69e-08	1	5.39e-08	5.15e-06	FALSE
HGLibA_05265	C12orf54	2962.1/2624.5	0/0	2793.3	0	-11.448	56983	456000	5.4375	2.7e-08	1	5.4e-08	5.16e-06	FALSE
HGLibA_08748	CDK18	3272.4/2307.2	0.47195/0	2789.8	0.23597	-11.141	466000	455000	5.4366	2.72e-08	1	5.43e-08	5.18e-06	FALSE
HGLibA_22961	IL12B	2579.4/2993.8	0.47195/0	2786.6	0.23597	-11.139	85875	455000	5.4358	2.73e-08	1	5.46e-08	5.2e-06	FALSE
HGLibA_15087	EMR2	3100/2472	0/0	2786	0	-11.444	197000	454000	5.4356	2.73e-08	1	5.46e-08	5.2e-06	FALSE
HGLibB_07701	CCDC175	681.1/1623.6	7.0792/5879.9	1152.3	2943.5	1.3522	444000	109000	5.4346	1	2.75e-08	5.49e-08	5.23e-06	TRUE
HGLibA_32104	NLRP11	2622.2/2940.9	0.47195/0	2781.5	0.23597	-11.137	50797	453000	5.4345	2.75e-08	1	5.5e-08	5.23e-06	FALSE
HGLibA_23490	IQCB1	3923.8/1635.8	0.47195/0	2779.8	0.23597	-11.136	2620000	453000	5.434	2.76e-08	1	5.51e-08	5.24e-06	FALSE
HGLibA_29457	MMACHC	4346.9/2223.7	0.94389/0	3285.3	0.47195	-11.125	2250000	594000	5.4336	2.76e-08	1	5.52e-08	5.25e-06	FALSE
HGLibA_26972	LOC643802	2869.4/2670.3	0.47195/0	2769.9	0.23597	-11.13	19819	450000	5.4314	2.8e-08	1	5.59e-08	5.3e-06	FALSE
HGLibA_27362	LRRC43	3700.3/1833.1	0/0	2766.7	0	-11.434	1740000	449000	5.4306	2.81e-08	1	5.62e-08	5.32e-06	FALSE
HGLibA_47539	STOML3	2669.7/2863.6	0/0	2766.7	0	-11.434	18795	449000	5.4306	2.81e-08	1	5.62e-08	5.32e-06	FALSE
HGLibA_07850	CCDC70	2269.1/3262.4	0.47195/0	2765.8	0.23597	-11.128	493000	449000	5.4304	2.81e-08	1	5.62e-08	5.32e-06	FALSE
HGLibA_34214	OR56A3	3898.8/1631.7	0.47195/0	2765.2	0.23597	-11.128	2570000	449000	5.4302	2.81e-08	1	5.63e-08	5.32e-06	FALSE
HGLibA_59796	hsa-mir-4273	3059.6/2467.9	0/0	2763.7	0	-11.433	175000	449000	5.4299	2.82e-08	1	5.64e-08	5.33e-06	FALSE
HGLibA_18490	GAK	3550.5/1976.5	0/0	2763.5	0	-11.433	1240000	448000	5.4298	2.82e-08	1	5.64e-08	5.33e-06	FALSE
HGLibA_34754	OTUB1	1897.1/3629.6	0/0	2763.4	0	-11.433	1500000	448000	5.4298	2.82e-08	1	5.64e-08	5.33e-06	FALSE
HGLibA_33693	OR1L4	2953.8/2569.6	0/0	2761.7	0	-11.432	73805	448000	5.4293	2.83e-08	1	5.66e-08	5.33e-06	FALSE
HGLibA_00603	ACTB	3514.9/2007.1	0.47195/0	2761	0.23597	-11.126	1140000	448000	5.4291	2.83e-08	1	5.66e-08	5.34e-06	FALSE
HGLibA_44848	SLC29A4	2619.8/2900.2	0.47195/0	2760	0.23597	-11.125	39319	448000	5.4289	2.84e-08	1	5.67e-08	5.34e-06	FALSE
HGLibA_33862	OR2T2	3315.2/2200.3	0/0	2757.8	0	-11.43	621000	447000	5.4283	2.84e-08	1	5.69e-08	5.35e-06	FALSE
HGLibB_32534	NR1D2	679.91/346.89	2886.9/0	513.4	1443.4	1.4896	55453	29378	5.4262	1	2.88e-08	5.76e-08	5.42e-06	TRUE
HGLibA_16508	FAM21B	3457.8/3040.6	0.94389/0	3249.2	0.47195	-11.109	87026	583000	5.4252	2.89e-08	1	5.79e-08	5.44e-06	FALSE
HGLibA_19670	GON4L	3637.3/2859.5	0.94389/0	3248.4	0.47195	-11.108	302000	583000	5.425	2.9e-08	1	5.79e-08	5.44e-06	FALSE
HGLibA_47596	STRN3	2409.4/3079.3	0/0	2744.3	0	-11.423	224000	443000	5.4248	2.9e-08	1	5.8e-08	5.44e-06	FALSE
HGLibA_42715	SAP18	2063.5/3425.1	0/0	2744.3	0	-11.423	927000	443000	5.4248	2.9e-08	1	5.8e-08	5.44e-06	FALSE
HGLibA_60154	hsa-mir-4438	3916.6/1562.5	0/0	2739.6	0	-11.42	2770000	442000	5.4235	2.92e-08	1	5.84e-08	5.47e-06	FALSE
HGLibA_24357	KCNN2	3314/2161.7	0/0	2737.8	0	-11.419	664000	442000	5.4231	2.93e-08	1	5.86e-08	5.48e-06	FALSE
HGLibA_46797	SPRED3	2826.6/2644.9	0/0	2735.8	0	-11.418	16514	441000	5.4225	2.94e-08	1	5.88e-08	5.49e-06	FALSE
HGLibA_50562	TMEM92	4495.5/3103.7	1.8878/0	3799.6	0.94389	-10.933	969000	752000	5.4222	2.94e-08	1	5.89e-08	5.5e-06	FALSE
HGLibA_61491	hsa-mir-508	3349.6/2119	0.47195/0	2734.3	0.23597	-11.112	757000	441000	5.4222	2.94e-08	1	5.89e-08	5.5e-06	FALSE
HGLibA_05288	C12orf71	3014.4/2444.5	0/0	2729.5	0	-11.415	162000	440000	5.4209	2.97e-08	1	5.93e-08	5.53e-06	FALSE
HGLibA_65261	NonTargetingControlGuideForHuman_0878	1928/3529.9	0/0	2729	0	-11.415	1280000	439000	5.4208	2.97e-08	1	5.93e-08	5.53e-06	FALSE
HGLibA_09085	CENPT	2588.9/2865.6	0/0	2727.3	0	-11.414	38293	439000	5.4203	2.97e-08	1	5.95e-08	5.54e-06	FALSE
HGLibA_43433	2018-09-12	3664.6/1789.4	0.47195/0	2727	0.23597	-11.108	1760000	439000	5.4202	2.98e-08	1	5.95e-08	5.54e-06	FALSE
HGLibB_12497	DCLRE1B	871.29/4580.8	0/0	2726	0	-11.413	6880000	439000	5.42	2.98e-08	1	5.96e-08	5.54e-06	FALSE
HGLibA_19091	GIMAP8	2573.4/2868.7	0.47195/0	2721.1	0.23597	-11.105	43586	437000	5.4187	3e-08	1	6e-08	5.58e-06	FALSE
HGLibA_40993	RGAG1	3425.7/2014.2	0/0	2719.9	0	-11.41	996000	437000	5.4184	3.01e-08	1	6.01e-08	5.58e-06	FALSE
HGLibA_05905	C1orf94	3671.8/1763.9	0.47195/0	2717.9	0.23597	-11.103	1820000	437000	5.4178	3.02e-08	1	6.03e-08	5.6e-06	FALSE
HGLibA_62450	hsa-mir-588	2520/2914.5	0.47195/0	2717.2	0.23597	-11.103	77821	436000	5.4177	3.02e-08	1	6.04e-08	5.6e-06	FALSE
HGLibA_39007	PSAT1	2700.6/2726.3	0/0	2713.5	0	-11.406	328.8	435000	5.4167	3.04e-08	1	6.07e-08	5.62e-06	FALSE
HGLibA_49827	TMED8	802.34/1372.3	0.47195/5580.7	1087.3	2790.6	1.359	162000	98880	5.4166	1	3.04e-08	6.08e-08	5.62e-06	TRUE
HGLibA_45968	SNRPB	3285.4/2139.3	0/0	2712.4	0	-11.406	657000	435000	5.4164	3.04e-08	1	6.08e-08	5.62e-06	FALSE
HGLibA_58504	hsa-mir-3116-1	2716.1/2708	0/0	2712	0	-11.406	32.963	435000	5.4163	3.04e-08	1	6.08e-08	5.62e-06	FALSE
HGLibA_54815	ZBTB10	3109.5/2313.3	0.47195/0	2711.4	0.23597	-11.1	317000	435000	5.4161	3.05e-08	1	6.09e-08	5.62e-06	FALSE
HGLibB_51182	TRAF3	733.4/5686.5	0.94389/0	3210	0.47195	-11.091	12300000	572000	5.416	3.05e-08	1	6.09e-08	5.62e-06	FALSE
HGLibA_27862	MAEL	3230.8/2191.2	0/0	2711	0	-11.405	540000	435000	5.416	3.05e-08	1	6.09e-08	5.62e-06	FALSE
HGLibA_63892	hsa-mir-758	2561.6/2859.5	0.47195/0	2710.5	0.23597	-11.099	44396	435000	5.4159	3.05e-08	1	6.1e-08	5.62e-06	FALSE
HGLibA_01787	AMHR2	2723.2/2694.7	0.47195/0	2709	0.23597	-11.098	405.44	434000	5.4155	3.06e-08	1	6.11e-08	5.62e-06	FALSE
HGLibA_46669	SPIN2A	4198.3/4051.8	2.8317/0	4125.1	1.4158	-10.738	10741	859000	5.4155	3.06e-08	1	6.11e-08	5.62e-06	FALSE
HGLibA_44192	SIPA1L1	3763.3/2650	0.94389/0	3206.6	0.47195	-11.09	620000	571000	5.4153	3.06e-08	1	6.12e-08	5.62e-06	FALSE
HGLibA_23091	IL22RA1	4117.5/1292.9	0/0	2705.2	0	-11.402	3990000	433000	5.4145	3.07e-08	1	6.15e-08	5.64e-06	FALSE
HGLibA_12792	DEFA1	3335.4/2073.2	0/0	2704.3	0	-11.402	797000	433000	5.4142	3.08e-08	1	6.15e-08	5.65e-06	FALSE
HGLibA_18134	FTSJ1	3522/1880.9	0.47195/0	2701.5	0.23597	-11.094	1350000	432000	5.4135	3.09e-08	1	6.18e-08	5.67e-06	FALSE
HGLibA_59883	hsa-mir-4293	3775.2/3735.4	1.8878/0	3755.3	0.94389	-10.916	791	738000	5.4129	3.1e-08	1	6.2e-08	5.68e-06	FALSE
HGLibA_50654	TMPRSS9	3103.6/2291.9	0.47195/0	2697.7	0.23597	-11.092	329000	431000	5.4125	3.11e-08	1	6.21e-08	5.69e-06	FALSE
HGLibB_48472	TBC1D3	3730/6403.7	7.5511/0	5066.9	3.7756	-10.051	3570000	1200000	5.4118	3.12e-08	1	6.24e-08	5.71e-06	FALSE
HGLibA_52675	UBE2Z	2632.9/2753.7	0.47195/0	2693.3	0.23597	-11.09	7304	430000	5.4113	3.13e-08	1	6.26e-08	5.72e-06	FALSE
HGLibB_34652	OSMR	903.38/5473.9	0.94389/0	3188.6	0.47195	-11.081	10400000	566000	5.411	3.13e-08	1	6.27e-08	5.72e-06	FALSE
HGLibA_12741	DDX53	3444.7/2924.6	0.94389/0	3184.7	0.47195	-11.08	135000	565000	5.4101	3.15e-08	1	6.3e-08	5.75e-06	FALSE
HGLibA_09395	CHD4	2348.8/3024.3	0/0	2686.6	0	-11.392	228000	428000	5.4095	3.16e-08	1	6.32e-08	5.76e-06	FALSE
HGLibA_56732	ZNF780A	2540.2/2827	0/0	2683.6	0	-11.39	41133	428000	5.4087	3.17e-08	1	6.35e-08	5.78e-06	FALSE
HGLibA_19595	GOLGA2	4011.7/1355	0.47195/0	2683.4	0.23597	-11.085	3530000	428000	5.4087	3.17e-08	1	6.35e-08	5.78e-06	FALSE
HGLibA_33936	OR4B1	3077.4/2284.8	0.47195/0	2681.1	0.23597	-11.084	314000	427000	5.4081	3.19e-08	1	6.37e-08	5.8e-06	FALSE
HGLibA_20634	GUCA1A	3224.8/3114.9	0.94389/0	3169.8	0.47195	-11.073	6045.4	560000	5.4066	3.21e-08	1	6.42e-08	5.84e-06	FALSE
HGLibA_04427	BEST4	2560.4/2790.4	0/0	2675.4	0	-11.386	26448	425000	5.4066	3.21e-08	1	6.42e-08	5.84e-06	FALSE
HGLibA_60327	hsa-mir-4478	3682.5/2653	0.94389/0	3167.7	0.47195	-11.072	530000	560000	5.4061	3.22e-08	1	6.44e-08	5.85e-06	FALSE
HGLibA_44657	SLC25A17	2390.4/2939.9	0.47195/0	2665.1	0.23597	-11.075	151000	423000	5.4038	3.26e-08	1	6.52e-08	5.92e-06	FALSE
HGLibA_23210	ILDR2	3081/2248.2	0/0	2664.6	0	-11.38	347000	423000	5.4037	3.26e-08	1	6.53e-08	5.92e-06	FALSE
HGLibA_09356	CHAT	3067.9/2252.2	0/0	2660.1	0	-11.378	333000	422000	5.4025	3.29e-08	1	6.57e-08	5.95e-06	FALSE
HGLibB_49406	TIGD2	1263.5/5036.5	0.94389/0	3150	0.47195	-11.064	7120000	555000	5.4019	3.3e-08	1	6.6e-08	5.97e-06	FALSE
HGLibA_33848	OR2S2	4237.6/3167.8	1.8878/0	3702.7	0.94389	-10.896	572000	721000	5.4018	3.3e-08	1	6.6e-08	5.97e-06	FALSE
HGLibA_26430	LHFPL1	4291.1/2627.6	1.4158/0	3459.3	0.70792	-10.984	1380000	646000	5.4004	3.32e-08	1	6.65e-08	6.01e-06	FALSE
HGLibA_18951	GFM2	3046.5/2257.3	0.47195/0	2651.9	0.23597	-11.068	311000	419000	5.4003	3.33e-08	1	6.65e-08	6.01e-06	FALSE
HGLibA_58570	hsa-mir-3130-1	2966.9/2335.6	0.47195/0	2651.3	0.23597	-11.067	199000	419000	5.4001	3.33e-08	1	6.66e-08	6.01e-06	FALSE
HGLibA_46383	SPANXB1	6589.9/6328.4	26.901/0	6459.2	13.45	-8.8043	34192	1780000	5.3999	3.33e-08	1	6.67e-08	6.01e-06	FALSE
HGLibA_41731	RNPS1	3297.3/2004	0.47195/0	2650.7	0.23597	-11.067	836000	419000	5.3999	3.33e-08	1	6.67e-08	6.01e-06	FALSE
HGLibA_02078	ANKRD34B	3432.8/1863.6	0/0	2648.2	0	-11.371	1230000	419000	5.3993	3.35e-08	1	6.69e-08	6.02e-06	FALSE
HGLibA_18278	FZD6	3095.3/2200.3	0.47195/0	2647.8	0.23597	-11.065	400000	418000	5.3992	3.35e-08	1	6.7e-08	6.02e-06	FALSE
HGLibA_51885	TSNAX	3582.6/1707	0.47195/0	2644.8	0.23597	-11.064	1760000	418000	5.3983	3.36e-08	1	6.73e-08	6.04e-06	FALSE
HGLibB_46327	SPANXB1	2065.9/4204.4	0.94389/0	3135.1	0.47195	-11.057	2290000	550000	5.3983	3.36e-08	1	6.73e-08	6.04e-06	FALSE
HGLibA_04097	BAGE3	3190.4/2097.6	0/0	2644	0	-11.369	597000	417000	5.3981	3.37e-08	1	6.73e-08	6.04e-06	FALSE
HGLibA_40939	RFPL4A	2575.8/2711	0.47195/0	2643.4	0.23597	-11.063	9138.7	417000	5.398	3.37e-08	1	6.74e-08	6.04e-06	FALSE
HGLibA_43073	SCUBE2	3261.7/2024.4	0.47195/0	2643	0.23597	-11.063	765000	417000	5.3979	3.37e-08	1	6.74e-08	6.04e-06	FALSE
HGLibA_04821	BRIP1	3718.1/1565.6	0.47195/0	2641.8	0.23597	-11.062	2320000	417000	5.3976	3.38e-08	1	6.76e-08	6.05e-06	FALSE
HGLibA_23570	IRF1	3189.2/2092.5	0.47195/0	2640.8	0.23597	-11.062	601000	417000	5.3973	3.38e-08	1	6.77e-08	6.05e-06	FALSE
HGLibA_00260	ABHD16B	2572.3/2706.9	0/0	2639.6	0	-11.367	9070.8	416000	5.3969	3.39e-08	1	6.78e-08	6.06e-06	FALSE
HGLibA_49156	TFDP3	3071.5/2206.5	0/0	2639	0	-11.366	374000	416000	5.3968	3.39e-08	1	6.79e-08	6.06e-06	FALSE
HGLibA_11263	CRYBB2	3203.4/2073.2	0.47195/0	2638.3	0.23597	-11.06	639000	416000	5.3966	3.4e-08	1	6.79e-08	6.06e-06	FALSE
HGLibA_47677	STXBP5L	3306.8/1968.4	0/0	2637.6	0	-11.366	896000	416000	5.3964	3.4e-08	1	6.8e-08	6.07e-06	FALSE
HGLibA_30753	MYL12B	2792.2/2480.1	0/0	2636.1	0	-11.365	48691	415000	5.396	3.41e-08	1	6.81e-08	6.07e-06	FALSE
HGLibA_19614	GOLGA6C	4062.8/3281.7	1.8878/0	3672.3	0.94389	-10.884	305000	711000	5.3953	3.42e-08	1	6.84e-08	6.09e-06	FALSE
HGLibA_44592	SLC22A5	2659/2606.2	0/0	2632.6	0	-11.363	1393.4	415000	5.3951	3.43e-08	1	6.85e-08	6.1e-06	FALSE
HGLibA_35251	PARPBP	3182/2081.3	0.47195/0	2631.7	0.23597	-11.057	606000	414000	5.3948	3.43e-08	1	6.86e-08	6.1e-06	FALSE
HGLibA_04654	BNIP2	2905.1/2358	0.47195/0	2631.6	0.23597	-11.057	150000	414000	5.3948	3.43e-08	1	6.86e-08	6.1e-06	FALSE
HGLibA_27070	LPCAT1	2288.2/2971.4	0/0	2629.8	0	-11.361	233000	414000	5.3943	3.44e-08	1	6.88e-08	6.11e-06	FALSE
HGLibA_21296	HIF1A	3366.3/1890.1	0.47195/0	2628.2	0.23597	-11.055	1090000	413000	5.3939	3.45e-08	1	6.9e-08	6.11e-06	FALSE
HGLibA_32290	NOMO1	2574.6/2681.5	0.47195/0	2628.1	0.23597	-11.055	5711.9	413000	5.3938	3.45e-08	1	6.9e-08	6.11e-06	FALSE
HGLibA_34498	OR8B3	3428.1/1828	0.47195/0	2628.1	0.23597	-11.055	1280000	413000	5.3938	3.45e-08	1	6.9e-08	6.11e-06	FALSE
HGLibB_45768	SMR3A	654.95/4599.1	0/0	2627	0	-11.36	7780000	413000	5.3935	3.45e-08	1	6.91e-08	6.12e-06	FALSE
HGLibB_09980	CLEC4E	502.8/4742.5	0/0	2622.6	0	-11.357	8990000	412000	5.3924	3.48e-08	1	6.95e-08	6.15e-06	FALSE
HGLibA_56463	ZNF653	3567.2/1671.4	0.47195/0	2619.3	0.23597	-11.05	1800000	411000	5.3914	3.49e-08	1	6.99e-08	6.18e-06	FALSE
HGLibA_42986	SCN3A	3308/2900.2	0.94389/0	3104.1	0.47195	-11.043	83154	542000	5.3909	3.51e-08	1	7.01e-08	6.2e-06	FALSE
HGLibB_02276	AP1AR	596.71/4636.7	0/0	2616.7	0	-11.354	8160000	410000	5.3907	3.51e-08	1	7.02e-08	6.2e-06	FALSE
HGLibA_16181	FAM155A	3253.4/2950.1	0.94389/0	3101.7	0.47195	-11.042	45990	541000	5.3903	3.52e-08	1	7.04e-08	6.2e-06	FALSE
HGLibA_24937	KIF3B	3295/1934.8	0/0	2614.9	0	-11.353	925000	410000	5.3902	3.52e-08	1	7.04e-08	6.2e-06	FALSE
HGLibA_06644	C8orf74	3247.4/1969.4	0/0	2608.4	0	-11.35	817000	408000	5.3885	3.55e-08	1	7.11e-08	6.26e-06	FALSE
HGLibA_03106	ARRB1	2529.5/2684.6	0/0	2607	0	-11.349	12028	408000	5.3881	3.56e-08	1	7.12e-08	6.27e-06	FALSE
HGLibA_12095	CYP27A1	2852.8/2358	0.47195/0	2605.4	0.23597	-11.042	122000	408000	5.3877	3.57e-08	1	7.14e-08	6.28e-06	FALSE
HGLibA_60384	hsa-mir-4491	4691.6/1487.2	0.94389/0	3089.4	0.47195	-11.036	5130000	537000	5.3873	3.58e-08	1	7.15e-08	6.29e-06	FALSE
HGLibB_00869	ADARB1	432.67/4772	0/0	2602.3	0	-11.346	9410000	407000	5.3868	3.59e-08	1	7.17e-08	6.3e-06	FALSE
HGLibA_12321	DAPK1	2596/2606.2	0/0	2601.1	0	-11.345	52.105	407000	5.3865	3.59e-08	1	7.18e-08	6.31e-06	FALSE
HGLibA_31475	NDUFA9	2938.4/2260.4	0/0	2599.4	0	-11.344	230000	406000	5.386	3.6e-08	1	7.2e-08	6.32e-06	FALSE
HGLibA_55475	ZNF136	3240.3/1955.2	0.47195/0	2597.7	0.23597	-11.038	826000	406000	5.3856	3.61e-08	1	7.22e-08	6.33e-06	FALSE
HGLibA_51828	TSEN15	2681.6/2506.5	0.47195/0	2594.1	0.23597	-11.036	15324	405000	5.3846	3.63e-08	1	7.26e-08	6.36e-06	FALSE
HGLibA_16488	FAM217A	3227.2/1959.3	0/0	2593.2	0	-11.341	804000	405000	5.3843	3.64e-08	1	7.27e-08	6.36e-06	FALSE
HGLibB_01562	ALDH3A2	845.14/4333.6	0.47195/0	2589.3	0.23597	-11.033	6080000	404000	5.3833	3.66e-08	1	7.32e-08	6.4e-06	FALSE
HGLibA_58905	hsa-mir-32	3022.8/2152.5	0.47195/0	2587.6	0.23597	-11.032	379000	403000	5.3828	3.67e-08	1	7.33e-08	6.41e-06	FALSE
HGLibA_34917	PAAF1	3047.7/2125.1	0/0	2586.4	0	-11.337	426000	403000	5.3824	3.67e-08	1	7.35e-08	6.42e-06	FALSE
HGLibA_25245	KLK14	3473.3/1695.8	0/0	2584.5	0	-11.336	1580000	402000	5.3819	3.68e-08	1	7.37e-08	6.43e-06	FALSE
HGLibA_26565	LIN37	2496.2/2669.3	0.47195/0	2582.7	0.23597	-11.03	14986	402000	5.3814	3.69e-08	1	7.39e-08	6.44e-06	FALSE
HGLibA_59890	hsa-mir-4295	3656.3/1508.6	0.47195/0	2582.5	0.23597	-11.029	2310000	402000	5.3814	3.7e-08	1	7.39e-08	6.44e-06	FALSE
HGLibA_04983	BTNL9	2449.8/2705.9	0.47195/0	2577.9	0.23597	-11.027	32795	401000	5.3801	3.72e-08	1	7.44e-08	6.48e-06	FALSE
HGLibA_39439	PTPN13	3106/2048.8	0/0	2577.4	0	-11.332	559000	401000	5.38	3.73e-08	1	7.45e-08	6.48e-06	FALSE
HGLibA_43358	SEMA5A	2999/2149.5	0.47195/0	2574.2	0.23597	-11.025	361000	400000	5.3791	3.74e-08	1	7.49e-08	6.51e-06	FALSE
HGLibA_01818	AMOTL1	3779.9/2949.1	1.4158/0	3364.5	0.70792	-10.944	345000	617000	5.379	3.75e-08	1	7.49e-08	6.51e-06	FALSE
HGLibA_63799	hsa-mir-711	2813.6/2327.5	0.47195/0	2570.5	0.23597	-11.023	118000	399000	5.3781	3.76e-08	1	7.53e-08	6.54e-06	FALSE
HGLibA_50511	TMEM74	2952.6/2183.1	0.47195/0	2567.8	0.23597	-11.021	296000	398000	5.3773	3.78e-08	1	7.56e-08	6.55e-06	FALSE
HGLibA_06121	C2orf40	3149.9/1985.7	0/0	2567.8	0	-11.327	678000	398000	5.3773	3.78e-08	1	7.56e-08	6.55e-06	FALSE
HGLibA_09370	CHCHD4	2768.4/2360.1	0.47195/0	2564.2	0.23597	-11.019	83365	397000	5.3763	3.8e-08	1	7.6e-08	6.59e-06	FALSE
HGLibB_13332	DLGAP5	310.24/659.19	0/2728.7	484.71	1364.4	1.4911	60883	26773	5.376	1	3.81e-08	7.63e-08	6.59e-06	TRUE
HGLibB_15038	EML2	758.36/4366.1	0/0	2562.2	0	-11.324	6510000	397000	5.3758	3.81e-08	1	7.63e-08	6.59e-06	FALSE
HGLibA_64583	NonTargetingControlGuideForHuman_0200	4085.4/1037.6	0/0	2561.5	0	-11.323	4640000	397000	5.3756	3.82e-08	1	7.63e-08	6.59e-06	FALSE
HGLibA_11116	CREBZF	2761.3/2361.1	0/0	2561.2	0	-11.323	80071	396000	5.3755	3.82e-08	1	7.64e-08	6.59e-06	FALSE
HGLibA_00625	ACTL7A	4287.5/2410.9	1.4158/0	3349.2	0.70792	-10.938	1760000	613000	5.3755	3.82e-08	1	7.64e-08	6.59e-06	FALSE
HGLibA_38477	PRICKLE3	4215/904.35	0.47195/0	2559.7	0.23597	-11.017	5480000	396000	5.3751	3.83e-08	1	7.66e-08	6.6e-06	FALSE
HGLibA_06919	CACNB2	2203.8/2913.5	0.47195/0	2558.6	0.23597	-11.016	252000	396000	5.3748	3.83e-08	1	7.67e-08	6.61e-06	FALSE
HGLibA_55853	ZNF347	3680.1/2393.6	0.94389/0	3036.9	0.47195	-11.011	827000	523000	5.3745	3.84e-08	1	7.68e-08	6.61e-06	FALSE
HGLibA_13105	DHFRL1	2685.2/2429.2	0.47195/0	2557.2	0.23597	-11.015	32754	395000	5.3744	3.84e-08	1	7.68e-08	6.61e-06	FALSE
HGLibA_14430	EDA	2779.1/2334.6	0/0	2556.9	0	-11.321	98770	395000	5.3743	3.84e-08	1	7.69e-08	6.61e-06	FALSE
HGLibA_16912	FAT1	4715.4/2432.3	1.8878/0	3573.8	0.94389	-10.845	2610000	681000	5.3739	3.85e-08	1	7.7e-08	6.62e-06	FALSE
HGLibA_14397	ECHDC2	4797.4/1269.5	0.94389/0	3033.5	0.47195	-11.01	6220000	522000	5.3736	3.86e-08	1	7.72e-08	6.63e-06	FALSE
HGLibA_60214	hsa-mir-4452	2890.8/2210.5	0/0	2550.7	0	-11.317	231000	394000	5.3726	3.88e-08	1	7.76e-08	6.66e-06	FALSE
HGLibA_20715	GZF1	3043/2056.9	0.47195/0	2549.9	0.23597	-11.011	486000	394000	5.3724	3.89e-08	1	7.77e-08	6.66e-06	FALSE
HGLibA_37314	PMM1	2820.7/2278.7	0.47195/0	2549.7	0.23597	-11.011	147000	394000	5.3723	3.89e-08	1	7.77e-08	6.66e-06	FALSE
HGLibA_10672	COMMD6	2607.9/2491.3	0.47195/0	2549.6	0.23597	-11.011	6801.2	394000	5.3723	3.89e-08	1	7.78e-08	6.66e-06	FALSE
HGLibA_09525	CHPF2	3637.3/2416	0.94389/0	3026.7	0.47195	-11.006	746000	520000	5.372	3.89e-08	1	7.79e-08	6.67e-06	FALSE
HGLibA_49379	THOC7	2943.1/2150.5	0.47195/0	2546.8	0.23597	-11.009	314000	393000	5.3715	3.9e-08	1	7.81e-08	6.68e-06	FALSE
HGLibA_06380	C5orf38	3348.4/1743.6	0.47195/0	2546	0.23597	-11.009	1290000	393000	5.3713	3.91e-08	1	7.82e-08	6.68e-06	FALSE
HGLibA_13597	DNAJC21	3015.6/2074.2	0/0	2544.9	0	-11.314	443000	392000	5.371	3.92e-08	1	7.83e-08	6.69e-06	FALSE
HGLibA_44385	SLC13A1	2370.2/2717.1	0.47195/0	2543.7	0.23597	-11.008	60182	392000	5.3706	3.92e-08	1	7.85e-08	6.7e-06	FALSE
HGLibA_60917	hsa-mir-4704	2384.4/2700.8	0/0	2542.6	0	-11.313	50053	392000	5.3703	3.93e-08	1	7.86e-08	6.7e-06	FALSE
HGLibA_23834	ITM2C	3174.9/1909.4	0.47195/0	2542.2	0.23597	-11.007	801000	392000	5.3702	3.93e-08	1	7.86e-08	6.7e-06	FALSE
HGLibA_53871	VSTM5	3006.1/2076.2	0/0	2541.2	0	-11.312	432000	391000	5.3699	3.94e-08	1	7.88e-08	6.7e-06	FALSE
HGLibA_15704	EVPLL	3232/1849.4	0.47195/0	2540.7	0.23597	-11.006	956000	391000	5.3698	3.94e-08	1	7.88e-08	6.7e-06	FALSE
HGLibA_38309	PRAMEF20	3323.5/1757.8	0/0	2540.7	0	-11.312	1230000	391000	5.3698	3.94e-08	1	7.88e-08	6.7e-06	FALSE
HGLibA_57992	hsa-mir-1827	2868.2/2211.5	0/0	2539.9	0	-11.311	216000	391000	5.3696	3.95e-08	1	7.89e-08	6.71e-06	FALSE
HGLibA_28089	MANBAL	3552.9/1524.9	0.47195/0	2538.9	0.23597	-11.005	2060000	391000	5.3693	3.95e-08	1	7.9e-08	6.71e-06	FALSE
HGLibB_46613	SPIN2A	2019.5/3055.9	0.47195/0	2537.7	0.23597	-11.004	537000	391000	5.369	3.96e-08	1	7.92e-08	6.72e-06	FALSE
HGLibA_04648	BNC2	2032.6/3041.6	0/0	2537.1	0	-11.31	509000	390000	5.3688	3.96e-08	1	7.93e-08	6.72e-06	FALSE
HGLibA_35811	PDE6C	3018/2054.9	0.47195/0	2536.4	0.23597	-11.004	464000	390000	5.3686	3.97e-08	1	7.93e-08	6.72e-06	FALSE
HGLibA_56364	ZNF605	3161.8/3476	1.4158/0	3318.9	0.70792	-10.925	49351	604000	5.3685	3.97e-08	1	7.94e-08	6.72e-06	FALSE
HGLibA_16836	FANCC	2410.6/2660.2	0/0	2535.4	0	-11.309	31139	390000	5.3683	3.97e-08	1	7.95e-08	6.72e-06	FALSE
HGLibA_45764	SMIM6	3283.1/1787.3	0/0	2535.2	0	-11.308	1120000	390000	5.3683	3.98e-08	1	7.95e-08	6.72e-06	FALSE
HGLibA_41046	RGR	3081/1988.8	0/0	2534.9	0	-11.308	597000	390000	5.3682	3.98e-08	1	7.95e-08	6.72e-06	FALSE
HGLibA_35674	PCSK2	3179.7/1889.1	0/0	2534.4	0	-11.308	833000	390000	5.368	3.98e-08	1	7.96e-08	6.72e-06	FALSE
HGLibB_52967	UNC80	419.6/374.35	0.47195/2288.6	396.98	1144.5	1.5253	1023.4	19396	5.3677	1	4e-08	7.99e-08	6.74e-06	TRUE
HGLibA_56896	ZNF883	4154.4/1857.5	0.94389/0	3005.9	0.47195	-10.996	2640000	514000	5.3668	4.01e-08	1	8.01e-08	6.76e-06	FALSE
HGLibA_43853	SGPP2	3259.3/1799.5	0.47195/0	2529.4	0.23597	-11	1070000	388000	5.3666	4.01e-08	1	8.02e-08	6.76e-06	FALSE
HGLibA_47066	SRSF11	2480.7/2577.8	0/0	2529.2	0	-11.305	4706.9	388000	5.3666	4.01e-08	1	8.02e-08	6.76e-06	FALSE
HGLibA_53438	UTP14C	3646.8/1401.8	0.47195/0	2524.3	0.23597	-10.997	2520000	387000	5.3652	4.04e-08	1	8.09e-08	6.8e-06	FALSE
HGLibA_21487	HIST1H4A	3362.7/1685.6	0.47195/0	2524.2	0.23597	-10.997	1410000	387000	5.3652	4.04e-08	1	8.09e-08	6.8e-06	FALSE
HGLibA_18879	GDF9	2586.5/2460.8	0.47195/0	2523.6	0.23597	-10.996	7906.7	387000	5.365	4.05e-08	1	8.09e-08	6.8e-06	FALSE
HGLibA_15562	ESD	2700.6/2342.8	0/0	2521.7	0	-11.301	64034	387000	5.3645	4.06e-08	1	8.12e-08	6.81e-06	FALSE
HGLibB_55516	ZNF208	1251.7/3791.4	0/0	2521.5	0	-11.301	3230000	387000	5.3644	4.06e-08	1	8.12e-08	6.81e-06	FALSE
HGLibA_65290	NonTargetingControlGuideForHuman_0907	2030.2/3012.1	0.47195/0	2521.2	0.23597	-10.995	482000	386000	5.3643	4.06e-08	1	8.12e-08	6.81e-06	FALSE
HGLibA_29754	MPP3	3111.9/1925.7	0/0	2518.8	0	-11.299	704000	386000	5.3637	4.08e-08	1	8.16e-08	6.83e-06	FALSE
HGLibA_64762	NonTargetingControlGuideForHuman_0379	2693.5/2341.7	0.47195/0	2517.6	0.23597	-10.993	61864	386000	5.3633	4.09e-08	1	8.17e-08	6.84e-06	FALSE
HGLibA_50158	TMEM196	3473.3/2508.6	0.94389/0	2990.9	0.47195	-10.989	465000	510000	5.3631	4.09e-08	1	8.18e-08	6.84e-06	FALSE
HGLibA_51523	TRIM49	1572.6/3460.7	0/0	2516.7	0	-11.298	1780000	385000	5.3631	4.09e-08	1	8.18e-08	6.84e-06	FALSE
HGLibA_57165	hsa-mir-103a-2	2751.7/2280.7	0/0	2516.2	0	-11.298	111000	385000	5.3629	4.09e-08	1	8.19e-08	6.84e-06	FALSE
HGLibA_44921	SLC30A8	2588.9/2434.3	0/0	2511.6	0	-11.295	11947	384000	5.3616	4.12e-08	1	8.25e-08	6.88e-06	FALSE
HGLibA_14329	E2F8	2516.4/2501.5	0.47195/0	2508.9	0.23597	-10.988	111.45	383000	5.3609	4.14e-08	1	8.28e-08	6.9e-06	FALSE
HGLibA_65079	NonTargetingControlGuideForHuman_0696	2993/2024.4	0.47195/0	2508.7	0.23597	-10.988	469000	383000	5.3608	4.14e-08	1	8.28e-08	6.9e-06	FALSE
HGLibA_44528	SLC20A1	3498.2/1518.8	0.47195/0	2508.5	0.23597	-10.988	1960000	383000	5.3608	4.14e-08	1	8.29e-08	6.9e-06	FALSE
HGLibA_62318	hsa-mir-5696	3406.7/1604.2	0/0	2505.5	0	-11.291	1620000	383000	5.3599	4.16e-08	1	8.33e-08	6.93e-06	FALSE
HGLibA_00578	ACSM3	3487.5/2461.8	0.94389/0	2974.7	0.47195	-10.981	526000	505000	5.359	4.18e-08	1	8.37e-08	6.96e-06	FALSE
HGLibA_10539	COL21A1	5261/684.62	0.94389/0	2972.8	0.47195	-10.98	10500000	505000	5.3586	4.19e-08	1	8.39e-08	6.97e-06	FALSE
HGLibA_23402	INSRR	2869.4/2129.1	0/0	2499.3	0	-11.288	274000	381000	5.3582	4.2e-08	1	8.41e-08	6.98e-06	FALSE
HGLibA_37407	PNPLA2	3692/2250.2	0.94389/0	2971.1	0.47195	-10.98	1040000	504000	5.3581	4.2e-08	1	8.41e-08	6.98e-06	FALSE
HGLibA_14777	EIF3E	3549.3/2390.6	0.94389/0	2970	0.47195	-10.979	671000	504000	5.3579	4.21e-08	1	8.42e-08	6.99e-06	FALSE
HGLibA_28672	MDFIC	4280.4/4126	4.2475/0	4203.2	2.1238	-10.394	11908	886000	5.3576	4.22e-08	1	8.43e-08	6.99e-06	FALSE
HGLibA_53341	USP34	3350.8/1639.8	0/0	2495.3	0	-11.286	1460000	380000	5.357	4.23e-08	1	8.46e-08	7.01e-06	FALSE
HGLibB_35378	PCDHA1	2814.7/7032.4	8.967/0	4923.6	4.4835	-9.8107	8890000	1140000	5.3557	4.26e-08	1	8.52e-08	7.06e-06	FALSE
HGLibA_52488	TYW5	2573.4/2404.8	0.47195/0	2489.1	0.23597	-10.976	14217	379000	5.3553	4.27e-08	1	8.54e-08	7.07e-06	FALSE
HGLibA_30418	MTMR12	3198.7/1774.1	0/0	2486.4	0	-11.28	1010000	378000	5.3545	4.29e-08	1	8.58e-08	7.09e-06	FALSE
HGLibA_16708	FAM72A	2839.7/4132.1	1.8878/0	3485.9	0.94389	-10.809	835000	654000	5.3544	4.29e-08	1	8.58e-08	7.09e-06	FALSE
HGLibA_39873	RAB31	3700.3/2211.5	0.94389/0	2955.9	0.47195	-10.972	1110000	500000	5.3543	4.29e-08	1	8.59e-08	7.09e-06	FALSE
HGLibA_42044	RPRD1A	3348.4/2561.5	0.94389/0	2955	0.47195	-10.972	310000	500000	5.3541	4.3e-08	1	8.6e-08	7.09e-06	FALSE
HGLibA_19874	GPR123	6434.2/1410.9	17373/0	3922.6	8686.4	1.1468	12600000	792000	5.3541	1	4.3e-08	8.6e-08	7.09e-06	TRUE
HGLibA_64340	hsa-mir-941-1	2366.6/2601.2	0/0	2483.9	0	-11.279	27503	377000	5.3538	4.31e-08	1	8.61e-08	7.09e-06	FALSE
HGLibA_09557	CHRM4	3732.4/2779.2	1.4158/0	3255.8	0.70792	-10.897	454000	585000	5.3538	4.31e-08	1	8.61e-08	7.09e-06	FALSE
HGLibA_50764	TNFRSF17	3266.4/1699.9	0/0	2483.1	0	-11.279	1230000	377000	5.3536	4.31e-08	1	8.62e-08	7.09e-06	FALSE
HGLibA_34147	OR52B4	3266.4/1697.8	0.47195/0	2482.1	0.23597	-10.972	1230000	377000	5.3533	4.32e-08	1	8.64e-08	7.1e-06	FALSE
HGLibA_49126	TFAP2C	1750.9/3210.5	0/0	2480.7	0	-11.277	1070000	376000	5.3529	4.33e-08	1	8.66e-08	7.11e-06	FALSE
HGLibA_07795	CCDC51	4206.7/1687.6	0.94389/0	2947.2	0.47195	-10.968	3170000	498000	5.3521	4.35e-08	1	8.69e-08	7.14e-06	FALSE
HGLibB_53784	VSIG8	1451.4/3495.3	0.47195/0	2473.3	0.23597	-10.967	2090000	375000	5.3508	4.38e-08	1	8.76e-08	7.18e-06	FALSE
HGLibA_25141	KLHL17	2724.4/2219.7	0/0	2472	0	-11.272	127000	374000	5.3504	4.39e-08	1	8.77e-08	7.19e-06	FALSE
HGLibA_27160	LRFN4	2044.5/2896.2	0/0	2470.3	0	-11.271	363000	374000	5.3499	4.4e-08	1	8.8e-08	7.21e-06	FALSE
HGLibA_24113	KBTBD7	3927.3/1943	0.94389/0	2935.2	0.47195	-10.962	1970000	495000	5.3491	4.42e-08	1	8.84e-08	7.24e-06	FALSE
HGLibA_04051	BAALC	3199.9/1732.4	0.47195/0	2466.1	0.23597	-10.963	1080000	373000	5.3487	4.43e-08	1	8.86e-08	7.25e-06	FALSE
HGLibA_36432	PHLDB3	2407/2512.6	0/0	2459.8	0	-11.265	5577.4	371000	5.3469	4.47e-08	1	8.95e-08	7.31e-06	FALSE
HGLibA_40612	RBMY1A1	2466.5/2452.6	0/0	2459.5	0	-11.265	95.707	371000	5.3469	4.47e-08	1	8.95e-08	7.31e-06	FALSE
HGLibB_01816	AMOTL1	194.94/4721.1	0/0	2458	0	-11.264	10200000	371000	5.3464	4.49e-08	1	8.97e-08	7.32e-06	FALSE
HGLibA_06178	C2orf73	2584.1/2331.6	0/0	2457.9	0	-11.264	31895	371000	5.3464	4.49e-08	1	8.97e-08	7.32e-06	FALSE
HGLibA_12247	CYTIP	3911.9/1001	0/0	2456.4	0	-11.263	4240000	370000	5.346	4.5e-08	1	8.99e-08	7.33e-06	FALSE
HGLibA_17364	FGF10	2563.9/2345.8	0.47195/0	2454.9	0.23597	-10.956	23788	370000	5.3455	4.51e-08	1	9.02e-08	7.35e-06	FALSE
HGLibA_54467	XAGE1A	4351.7/2087.4	1.4158/0	3219.6	0.70792	-10.881	2560000	575000	5.3452	4.52e-08	1	9.03e-08	7.35e-06	FALSE
HGLibA_52496	U2AF1L4	2951.4/1954.2	0/0	2452.8	0	-11.261	497000	370000	5.3449	4.52e-08	1	9.05e-08	7.36e-06	FALSE
HGLibB_18167	FUT3	930.72/3972.4	0/0	2451.6	0	-11.26	4630000	369000	5.3446	4.53e-08	1	9.06e-08	7.37e-06	FALSE
HGLibA_09691	CIB4	2861.1/2041.7	0/0	2451.4	0	-11.26	336000	369000	5.3445	4.53e-08	1	9.07e-08	7.37e-06	FALSE
HGLibA_31994	NKAIN3	2731.5/2169.8	0.47195/0	2450.7	0.23597	-10.954	158000	369000	5.3443	4.54e-08	1	9.08e-08	7.37e-06	FALSE
HGLibA_32984	NUDT6	2294.1/2607.3	0.47195/0	2450.7	0.23597	-10.954	49030	369000	5.3443	4.54e-08	1	9.08e-08	7.37e-06	FALSE
HGLibB_21668	HMGB3	936.66/5493.2	1.4158/0	3215	0.70792	-10.879	10400000	573000	5.3441	4.54e-08	1	9.09e-08	7.37e-06	FALSE
HGLibA_56683	ZNF76	3915.4/1912.5	0.94389/0	2913.9	0.47195	-10.952	2010000	489000	5.3437	4.55e-08	1	9.11e-08	7.38e-06	FALSE
HGLibA_58679	hsa-mir-3155a	2083.7/2810.7	0.47195/0	2447.2	0.23597	-10.952	264000	368000	5.3433	4.56e-08	1	9.13e-08	7.39e-06	FALSE
HGLibA_18627	GAREM	3035.8/1857.5	0.47195/0	2446.7	0.23597	-10.952	694000	368000	5.3432	4.57e-08	1	9.13e-08	7.39e-06	FALSE
HGLibA_28316	MAPRE2	2913.4/1979.6	0.47195/0	2446.5	0.23597	-10.951	436000	368000	5.3431	4.57e-08	1	9.14e-08	7.39e-06	FALSE
HGLibA_56484	ZNF664-FAM101A	2234.7/2658.1	0/0	2446.4	0	-11.257	89651	368000	5.3431	4.57e-08	1	9.14e-08	7.39e-06	FALSE
HGLibA_65002	NonTargetingControlGuideForHuman_0619	2531.8/2359	0/0	2445.4	0	-11.256	14930	368000	5.3428	4.58e-08	1	9.15e-08	7.39e-06	FALSE
HGLibA_30274	MSX2	2503.3/2386.5	0/0	2444.9	0	-11.256	6821.8	368000	5.3427	4.58e-08	1	9.16e-08	7.39e-06	FALSE
HGLibA_25453	KRT23	2334.5/2554.4	0/0	2444.4	0	-11.256	24163	368000	5.3425	4.58e-08	1	9.17e-08	7.39e-06	FALSE
HGLibB_45236	SLC6A1	909.32/3976.5	0.47195/0	2442.9	0.23597	-10.949	4700000	367000	5.3421	4.59e-08	1	9.19e-08	7.4e-06	FALSE
HGLibA_27909	MAGEA2B	3217.7/2597.1	0.94389/0	2907.4	0.47195	-10.948	193000	487000	5.3421	4.59e-08	1	9.19e-08	7.4e-06	FALSE
HGLibA_44339	SLC10A4	2240.6/2644.9	0/0	2442.8	0	-11.255	81718	367000	5.342	4.6e-08	1	9.19e-08	7.4e-06	FALSE
HGLibA_06238	C3orf37	2580.6/2303.1	0/0	2441.8	0	-11.254	38499	367000	5.3418	4.6e-08	1	9.2e-08	7.4e-06	FALSE
HGLibA_48028	SYNPR	2789.8/2092.5	0/0	2441.1	0	-11.254	243000	367000	5.3416	4.61e-08	1	9.21e-08	7.41e-06	FALSE
HGLibA_25207	KLHL40	3702.7/1178	0/0	2440.3	0	-11.253	3190000	367000	5.3413	4.61e-08	1	9.23e-08	7.41e-06	FALSE
HGLibA_64016	hsa-mir-7973-1	4229.2/2174.9	1.4158/0	3202.1	0.70792	-10.873	2110000	570000	5.3411	4.62e-08	1	9.24e-08	7.42e-06	FALSE
HGLibA_32229	NOA1	2511.6/2366.2	0.47195/0	2438.9	0.23597	-10.947	10581	366000	5.3409	4.62e-08	1	9.25e-08	7.42e-06	FALSE
HGLibA_33675	OR1J1	3328.2/1546.2	0/0	2437.2	0	-11.252	1590000	366000	5.3404	4.64e-08	1	9.27e-08	7.43e-06	FALSE
HGLibA_04149	BANP	3703.9/1167.8	0.47195/0	2435.8	0.23597	-10.945	3220000	365000	5.34	4.65e-08	1	9.29e-08	7.44e-06	FALSE
HGLibA_06394	C5orf48	3890.5/980.64	0.47195/0	2435.6	0.23597	-10.945	4230000	365000	5.34	4.65e-08	1	9.3e-08	7.44e-06	FALSE
HGLibA_28168	MAP3K12	2611.5/2256.3	0.47195/0	2433.9	0.23597	-10.944	63078	365000	5.3395	4.66e-08	1	9.32e-08	7.46e-06	FALSE
HGLibA_31815	NFKB1	3048.9/1811.8	0/0	2430.3	0	-11.248	765000	364000	5.3384	4.69e-08	1	9.37e-08	7.5e-06	FALSE
HGLibA_22110	HRNR	2983.5/2801.6	0.94389/0	2892.5	0.47195	-10.941	16558	483000	5.3383	4.69e-08	1	9.38e-08	7.5e-06	FALSE
HGLibB_22117	HS6ST2	788.08/4069.1	0/0	2428.6	0	-11.246	5380000	364000	5.3379	4.7e-08	1	9.4e-08	7.51e-06	FALSE
HGLibA_19959	GPR162	3045.3/1809.7	0.47195/0	2427.5	0.23597	-10.94	763000	363000	5.3376	4.71e-08	1	9.42e-08	7.51e-06	FALSE
HGLibA_13697	DNMT1	2883.7/1968.4	0.47195/0	2426	0.23597	-10.939	419000	363000	5.3372	4.72e-08	1	9.44e-08	7.53e-06	FALSE
HGLibA_33883	OR2T4	2300.1/2550.3	0/0	2425.2	0	-11.244	31309	363000	5.3369	4.73e-08	1	9.45e-08	7.53e-06	FALSE
HGLibA_24178	KCND2	3350.8/1499.5	0.47195/0	2425.1	0.23597	-10.939	1710000	363000	5.3369	4.73e-08	1	9.45e-08	7.53e-06	FALSE
HGLibA_08583	CDC42SE2	3038.2/1809.7	0.47195/0	2424	0.23597	-10.938	755000	363000	5.3366	4.74e-08	1	9.47e-08	7.54e-06	FALSE
HGLibA_24650	KIAA0753	3714.6/2055.9	0.94389/0	2885.2	0.47195	-10.937	1380000	481000	5.3364	4.74e-08	1	9.48e-08	7.54e-06	FALSE
HGLibA_25952	LAMA5	2927.7/1916.5	0/0	2422.1	0	-11.243	511000	362000	5.3361	4.75e-08	1	9.5e-08	7.55e-06	FALSE
HGLibA_08927	CEACAM16	1907.8/2933.8	0/0	2420.8	0	-11.242	526000	362000	5.3357	4.76e-08	1	9.52e-08	7.56e-06	FALSE
HGLibA_53185	USMG5	2401.1/2440.4	0.47195/0	2420.8	0.23597	-10.936	773.57	362000	5.3357	4.76e-08	1	9.52e-08	7.56e-06	FALSE
HGLibA_07878	CCDC80	2418.9/2420.1	0.47195/0	2419.5	0.23597	-10.935	0.67113	361000	5.3353	4.77e-08	1	9.54e-08	7.57e-06	FALSE
HGLibA_01762	AMDHD2	2547.3/2287.8	0.47195/0	2417.6	0.23597	-10.934	33660	361000	5.3347	4.78e-08	1	9.57e-08	7.57e-06	FALSE
HGLibB_45535	SMAD9	881.98/3953.1	0.47195/0	2417.5	0.23597	-10.934	4720000	361000	5.3347	4.78e-08	1	9.57e-08	7.57e-06	FALSE
HGLibA_38902	PRSS12	3835.8/1921.6	0.94389/0	2878.7	0.47195	-10.934	1830000	479000	5.3347	4.78e-08	1	9.57e-08	7.57e-06	FALSE
HGLibA_56272	ZNF57	2905.1/1929.8	0/0	2417.4	0	-11.24	476000	361000	5.3347	4.79e-08	1	9.57e-08	7.57e-06	FALSE
HGLibA_14004	DSCC1	2617.4/2210.5	0/0	2414	0	-11.238	82786	360000	5.3337	4.81e-08	1	9.62e-08	7.61e-06	FALSE
HGLibA_32871	NTPCR	2966.9/1860.6	0.47195/0	2413.7	0.23597	-10.932	612000	360000	5.3336	4.81e-08	1	9.63e-08	7.61e-06	FALSE
HGLibA_37101	PLEKHG1	2017.2/2809.7	0/0	2413.4	0	-11.237	314000	360000	5.3335	4.82e-08	1	9.63e-08	7.61e-06	FALSE
HGLibA_35601	PCGF5	3453.1/3329.5	1.8878/0	3391.3	0.94389	-10.769	7630.7	625000	5.333	4.83e-08	1	9.66e-08	7.62e-06	FALSE
HGLibB_07603	CCDC138	1125.7/3694.7	0/0	2410.2	0	-11.236	3300000	359000	5.3326	4.84e-08	1	9.68e-08	7.63e-06	FALSE
HGLibA_43128	SDF2L1	2824.3/1994.9	0.47195/0	2409.6	0.23597	-10.93	344000	359000	5.3324	4.85e-08	1	9.69e-08	7.64e-06	FALSE
HGLibA_12540	DCTD	4187.6/2940.9	2.3597/0	3564.3	1.1799	-10.676	777000	678000	5.3313	4.87e-08	1	9.75e-08	7.68e-06	FALSE
HGLibA_22441	HYAL2	2680.4/2130.2	0/0	2405.3	0	-11.233	151000	358000	5.3312	4.88e-08	1	9.76e-08	7.68e-06	FALSE
HGLibA_35653	PCOLCE	2824.3/1985.7	0.47195/0	2405	0.23597	-10.927	352000	358000	5.3311	4.88e-08	1	9.76e-08	7.68e-06	FALSE
HGLibA_03824	ATRX	3716.9/2602.2	1.4158/0	3159.6	0.70792	-10.854	621000	557000	5.3309	4.89e-08	1	9.77e-08	7.68e-06	FALSE
HGLibB_45235	SLC6A1	405.33/4399.7	0.47195/0	2402.5	0.23597	-10.925	7980000	357000	5.3304	4.9e-08	1	9.8e-08	7.7e-06	FALSE
HGLibA_23281	INF2	3047.7/1756.8	0/0	2402.3	0	-11.231	833000	357000	5.3303	4.9e-08	1	9.81e-08	7.7e-06	FALSE
HGLibA_11311	CSDC2	3063.2/1737.5	0.47195/0	2400.3	0.23597	-10.924	879000	357000	5.3297	4.92e-08	1	9.84e-08	7.72e-06	FALSE
HGLibA_45026	SLC35G5	2537.8/2261.4	0.47195/0	2399.6	0.23597	-10.924	38199	357000	5.3295	4.92e-08	1	9.85e-08	7.72e-06	FALSE
HGLibA_01439	AKAP6	3029.9/1763.9	0.47195/0	2396.9	0.23597	-10.922	801000	356000	5.3287	4.95e-08	1	9.89e-08	7.75e-06	FALSE
HGLibA_24121	KCMF1	3248.6/1541.2	0/0	2394.9	0	-11.226	1460000	356000	5.3281	4.96e-08	1	9.92e-08	7.76e-06	FALSE
HGLibA_45322	SLC6A20	2487.9/2300	0/0	2394	0	-11.226	17638	355000	5.3278	4.97e-08	1	9.94e-08	7.76e-06	FALSE
HGLibA_02030	ANKRD20A2	3122.6/1665.3	0.47195/0	2393.9	0.23597	-10.92	1060000	355000	5.3278	4.97e-08	1	9.94e-08	7.76e-06	FALSE
HGLibA_51856	TSHB	3107.2/2596.1	0.94389/0	2851.6	0.47195	-10.92	131000	472000	5.3277	4.97e-08	1	9.95e-08	7.76e-06	FALSE
HGLibA_39942	RAB41	3186.8/1600.2	0/0	2393.5	0	-11.225	1260000	355000	5.3277	4.97e-08	1	9.95e-08	7.76e-06	FALSE
HGLibA_34036	OR4L1	3165.4/3127.1	1.4158/0	3146.2	0.70792	-10.848	734.14	554000	5.3276	4.97e-08	1	9.95e-08	7.76e-06	FALSE
HGLibA_15743	EXOC3L2	3423.3/2277.7	0.94389/0	2850.5	0.47195	-10.92	656000	472000	5.3274	4.98e-08	1	9.96e-08	7.77e-06	FALSE
HGLibA_53407	USP6NL	3363.9/1418.1	0.47195/0	2391	0.23597	-10.918	1890000	355000	5.327	4.99e-08	1	9.99e-08	7.77e-06	FALSE
HGLibA_11146	CRIM1	3550.5/1230.9	0.47195/0	2390.7	0.23597	-10.918	2690000	355000	5.3269	5e-08	1	9.99e-08	7.77e-06	FALSE
HGLibA_20494	GSTP1	2640/2141.3	0/0	2390.7	0	-11.224	124000	355000	5.3269	5e-08	1	9.99e-08	7.77e-06	FALSE
HGLibA_00016	A4GALT	2410.6/2370.2	0.47195/0	2390.4	0.23597	-10.918	814.74	354000	5.3268	5e-08	1	1e-07	7.77e-06	FALSE
HGLibA_50720	TNFAIP8L1	2726.8/2053.9	0/0	2390.3	0	-11.224	226000	354000	5.3268	5e-08	1	1e-07	7.77e-06	FALSE
HGLibB_20675	GYPC	399.39/4380.3	0/0	2389.9	0	-11.223	7920000	354000	5.3267	5e-08	1	1e-07	7.77e-06	FALSE
HGLibA_16132	FAM135A	2529.5/2249.2	0/0	2389.3	0	-11.223	39281	354000	5.3265	5.01e-08	1	1e-07	7.77e-06	FALSE
HGLibA_04571	BLOC1S6	2094.4/2682.5	0.47195/0	2388.5	0.23597	-10.917	173000	354000	5.3262	5.01e-08	1	1e-07	7.78e-06	FALSE
HGLibA_25377	KPRP	3410.3/2280.7	0.94389/0	2845.5	0.47195	-10.917	638000	470000	5.3261	5.02e-08	1	1e-07	7.78e-06	FALSE
HGLibA_33349	OLFM3	2698.3/2077.3	0.47195/0	2387.8	0.23597	-10.916	193000	354000	5.326	5.02e-08	1	1e-07	7.78e-06	FALSE
HGLibA_46334	SPACA5	3776.4/1912.5	0.94389/0	2844.4	0.47195	-10.917	1740000	470000	5.3259	5.02e-08	1	1e-07	7.78e-06	FALSE
HGLibA_08204	CCT5	2670.9/2102.7	0/0	2386.8	0	-11.221	161000	354000	5.3258	5.03e-08	1	1.01e-07	7.78e-06	FALSE
HGLibB_44120	SIM1	1596.4/3174.9	0/0	2385.6	0	-11.221	1250000	353000	5.3254	5.04e-08	1	1.01e-07	7.79e-06	FALSE
HGLibA_53577	VCPIP1	2920.5/1848.4	0.47195/0	2384.5	0.23597	-10.914	575000	353000	5.3251	5.05e-08	1	1.01e-07	7.8e-06	FALSE
HGLibA_64994	NonTargetingControlGuideForHuman_0611	2163.4/3517.7	0.94389/0	2840.5	0.47195	-10.915	917000	469000	5.3248	5.05e-08	1	1.01e-07	7.8e-06	FALSE
HGLibA_44151	SIGLEC8	2782.6/1983.7	0/0	2383.2	0	-11.219	319000	353000	5.3247	5.06e-08	1	1.01e-07	7.8e-06	FALSE
HGLibA_35805	PDE6A	2867/1898.2	0.47195/0	2382.6	0.23597	-10.913	469000	353000	5.3245	5.06e-08	1	1.01e-07	7.8e-06	FALSE
HGLibA_08305	CD244	2930/1834.1	0.47195/0	2382.1	0.23597	-10.913	601000	352000	5.3244	5.07e-08	1	1.01e-07	7.8e-06	FALSE
HGLibA_42460	RUNX2	3719.3/1044.7	0.47195/0	2382	0.23597	-10.913	3580000	352000	5.3243	5.07e-08	1	1.01e-07	7.8e-06	FALSE
HGLibA_03120	ARRDC3	2709/2049.8	0/0	2379.4	0	-11.217	217000	352000	5.3236	5.09e-08	1	1.02e-07	7.83e-06	FALSE
HGLibA_11150	CRIP1	2429.6/2328.5	0.47195/0	2379.1	0.23597	-10.911	5109.9	352000	5.3235	5.09e-08	1	1.02e-07	7.83e-06	FALSE
HGLibA_12601	DDC	3869.1/887.06	0/0	2378.1	0	-11.216	4450000	351000	5.3232	5.1e-08	1	1.02e-07	7.84e-06	FALSE
HGLibB_19080	GINS2	1556/3199.3	0.47195/0	2377.6	0.23597	-10.91	1350000	351000	5.3231	5.1e-08	1	1.02e-07	7.84e-06	FALSE
HGLibA_35390	PCDH11X	2858.7/1896.2	0.47195/0	2377.5	0.23597	-10.91	463000	351000	5.323	5.1e-08	1	1.02e-07	7.84e-06	FALSE
HGLibA_49028	TESK1	2821.9/1930.8	0/0	2376.3	0	-11.215	397000	351000	5.3227	5.11e-08	1	1.02e-07	7.84e-06	FALSE
HGLibB_47991	SYT11	1295.6/3456.7	0.47195/0	2376.2	0.23597	-10.909	2340000	351000	5.3226	5.11e-08	1	1.02e-07	7.84e-06	FALSE
HGLibA_13776	DOK4	2191.9/2558.4	0.47195/0	2375.2	0.23597	-10.909	67176	351000	5.3223	5.12e-08	1	1.02e-07	7.85e-06	FALSE
HGLibA_54084	WDR4	3177.3/1572.7	0.47195/0	2375	0.23597	-10.909	1290000	351000	5.3223	5.12e-08	1	1.02e-07	7.85e-06	FALSE
HGLibA_33184	NYAP2	2103.9/2644.9	0/0	2374.4	0	-11.214	146000	351000	5.3221	5.13e-08	1	1.03e-07	7.85e-06	FALSE
HGLibA_07041	CALML6	3468.5/2189.2	0.94389/0	2828.8	0.47195	-10.909	818000	466000	5.3218	5.14e-08	1	1.03e-07	7.86e-06	FALSE
HGLibA_55191	ZFP2	2802.9/1943	0/0	2372.9	0	-11.213	370000	350000	5.3217	5.14e-08	1	1.03e-07	7.86e-06	FALSE
HGLibA_13245	DIO3	1932.8/2811.7	0.47195/0	2372.2	0.23597	-10.907	386000	350000	5.3215	5.15e-08	1	1.03e-07	7.86e-06	FALSE
HGLibA_04764	BRCA2	2795.7/1947	0/0	2371.4	0	-11.212	360000	350000	5.3212	5.15e-08	1	1.03e-07	7.87e-06	FALSE
HGLibA_55012	ZCCHC13	2520/2221.7	0.47195/0	2370.8	0.23597	-10.906	44475	350000	5.321	5.16e-08	1	1.03e-07	7.87e-06	FALSE
HGLibA_28273	MAPK4	3547/1193.3	0.47195/0	2370.1	0.23597	-10.906	2770000	350000	5.3208	5.16e-08	1	1.03e-07	7.87e-06	FALSE
HGLibA_35005	PAGE1	3648/2002	0.94389/0	2825	0.47195	-10.907	1350000	465000	5.3208	5.17e-08	1	1.03e-07	7.87e-06	FALSE
HGLibA_19739	GPATCH2	2716.1/2023.3	0.47195/0	2369.7	0.23597	-10.905	240000	349000	5.3207	5.17e-08	1	1.03e-07	7.87e-06	FALSE
HGLibB_23461	IQCC	1123.3/3614.3	0/0	2368.8	0	-11.211	3100000	349000	5.3205	5.18e-08	1	1.04e-07	7.87e-06	FALSE
HGLibA_64927	NonTargetingControlGuideForHuman_0544	2176.4/2560.5	0.47195/0	2368.4	0.23597	-10.905	73739	349000	5.3203	5.18e-08	1	1.04e-07	7.87e-06	FALSE
HGLibA_17614	FLI1	2457/2279.7	0.47195/0	2368.3	0.23597	-10.905	15711	349000	5.3203	5.18e-08	1	1.04e-07	7.87e-06	FALSE
HGLibA_56189	ZNF540	2590.1/2146.4	0.47195/0	2368.3	0.23597	-10.905	98414	349000	5.3203	5.18e-08	1	1.04e-07	7.87e-06	FALSE
HGLibB_49295	THG1L	260.32/4473.9	0/0	2367.1	0	-11.21	8880000	349000	5.32	5.19e-08	1	1.04e-07	7.88e-06	FALSE
HGLibA_17644	FLNC	3375.8/1357	0.47195/0	2366.4	0.23597	-10.903	2040000	349000	5.3197	5.2e-08	1	1.04e-07	7.88e-06	FALSE
HGLibA_46832	SPRTN	2386.8/2345.8	0/0	2366.3	0	-11.209	840.83	349000	5.3197	5.2e-08	1	1.04e-07	7.88e-06	FALSE
HGLibA_41025	RGPD1	3797.8/2428.2	1.4158/0	3113	0.70792	-10.832	938000	544000	5.3196	5.2e-08	1	1.04e-07	7.88e-06	FALSE
HGLibA_49941	TMEM132E	2593.7/2137.3	0.47195/0	2365.5	0.23597	-10.903	104000	348000	5.3195	5.2e-08	1	1.04e-07	7.88e-06	FALSE
HGLibA_13989	DSC1	3009.7/1720.2	0/0	2364.9	0	-11.208	831000	348000	5.3193	5.21e-08	1	1.04e-07	7.88e-06	FALSE
HGLibA_51491	TRIM40	2672.1/2050.8	0/0	2361.5	0	-11.206	193000	348000	5.3183	5.24e-08	1	1.05e-07	7.92e-06	FALSE
HGLibA_37745	POTEJ	2046.9/2674.4	0.47195/0	2360.6	0.23597	-10.9	197000	347000	5.318	5.24e-08	1	1.05e-07	7.92e-06	FALSE
HGLibA_30459	MTPN	3022.8/1783.3	11165/0	2403	5582.7	1.2158	768000	357000	5.318	1	5.25e-08	1.05e-07	7.92e-06	TRUE
HGLibA_23155	IL36RN	3445.9/1274.6	0.47195/0	2360.3	0.23597	-10.9	2360000	347000	5.3179	5.25e-08	1	1.05e-07	7.92e-06	FALSE
HGLibA_47804	SUPT16H	2918.2/1799.5	0/0	2358.8	0	-11.204	626000	347000	5.3175	5.26e-08	1	1.05e-07	7.93e-06	FALSE
HGLibA_64142	hsa-mir-8075	2987.1/1728.3	0.47195/0	2357.7	0.23597	-10.898	792000	347000	5.3172	5.27e-08	1	1.05e-07	7.94e-06	FALSE
HGLibA_24514	KDM4D	1822.2/2890.1	0/0	2356.1	0	-11.203	570000	346000	5.3167	5.28e-08	1	1.06e-07	7.95e-06	FALSE
HGLibA_36742	PITPNA	2617.4/2094.6	0/0	2356	0	-11.203	137000	346000	5.3167	5.28e-08	1	1.06e-07	7.95e-06	FALSE
HGLibA_45313	SLC6A18	2468.8/2243.1	0.47195/0	2356	0.23597	-10.897	25486	346000	5.3166	5.29e-08	1	1.06e-07	7.95e-06	FALSE
HGLibA_49848	TMEM104	2326.2/2383.5	0.47195/0	2354.8	0.23597	-10.896	1638.9	346000	5.3163	5.29e-08	1	1.06e-07	7.96e-06	FALSE
HGLibA_59413	hsa-mir-376b	2559.2/2148.5	0/0	2353.8	0	-11.201	84343	346000	5.316	5.3e-08	1	1.06e-07	7.97e-06	FALSE
HGLibA_25107	KLHDC7B	2865.9/1841.3	0.47195/0	2353.6	0.23597	-10.896	525000	346000	5.3159	5.31e-08	1	1.06e-07	7.97e-06	FALSE
HGLibB_32071	NLRP2	421.97/4284.7	0.47195/0	2353.3	0.23597	-10.895	7460000	346000	5.3159	5.31e-08	1	1.06e-07	7.97e-06	FALSE
HGLibA_64551	NonTargetingControlGuideForHuman_0168	1684.3/3020.3	0/0	2352.3	0	-11.2	892000	345000	5.3156	5.32e-08	1	1.06e-07	7.97e-06	FALSE
HGLibA_09264	CFHR1	3174.9/1527.9	0.47195/0	2351.4	0.23597	-10.894	1360000	345000	5.3153	5.32e-08	1	1.06e-07	7.98e-06	FALSE
HGLibA_02294	AP1M2	3514.9/1185.1	0.47195/0	2350	0.23597	-10.893	2710000	345000	5.3149	5.34e-08	1	1.07e-07	7.99e-06	FALSE
HGLibA_02006	ANKRD13C	4174.6/2012.2	1.4158/0	3093.4	0.70792	-10.823	2340000	538000	5.3148	5.34e-08	1	1.07e-07	7.99e-06	FALSE
HGLibA_27934	MAGEB16	3469.7/2130.2	0.94389/0	2799.9	0.47195	-10.894	897000	458000	5.3142	5.36e-08	1	1.07e-07	8.01e-06	FALSE
HGLibA_32702	NRL	2604.3/2089.5	0.47195/0	2346.9	0.23597	-10.892	133000	344000	5.3139	5.36e-08	1	1.07e-07	8.02e-06	FALSE
HGLibB_13453	DNAH10	621.67/4071.1	0.47195/0	2346.4	0.23597	-10.891	5950000	344000	5.3138	5.37e-08	1	1.07e-07	8.02e-06	FALSE
HGLibA_62000	hsa-mir-548h-3	2906.3/1782.3	0.47195/0	2344.3	0.23597	-10.89	632000	343000	5.3132	5.39e-08	1	1.08e-07	8.04e-06	FALSE
HGLibA_09848	CLDN1	2676.9/2009.1	0/0	2343	0	-11.195	223000	343000	5.3128	5.4e-08	1	1.08e-07	8.06e-06	FALSE
HGLibA_52780	UBXN11	2486.7/2197.3	0/0	2342	0	-11.194	41869	343000	5.3125	5.41e-08	1	1.08e-07	8.06e-06	FALSE
HGLibA_38124	PPP1R8	3315.2/1366.2	0/0	2340.7	0	-11.193	1900000	343000	5.3121	5.42e-08	1	1.08e-07	8.08e-06	FALSE
HGLibA_00785	ADAM9	2678/2002	0/0	2340	0	-11.193	229000	342000	5.3119	5.42e-08	1	1.08e-07	8.08e-06	FALSE
HGLibA_23452	IP6K3	2744.6/1876.9	10775/0	2310.7	5387.3	1.2208	377000	335000	5.3116	1	5.44e-08	1.09e-07	8.09e-06	TRUE
HGLibA_14225	DYM	3122.6/1553.4	0/0	2338	0	-11.192	1230000	342000	5.3113	5.44e-08	1	1.09e-07	8.09e-06	FALSE
HGLibB_31883	NID2	572.93/4102.6	0.47195/0	2337.8	0.23597	-10.886	6230000	342000	5.3112	5.44e-08	1	1.09e-07	8.09e-06	FALSE
HGLibA_07711	CCDC177	2996.6/2579.8	0.94389/0	2788.2	0.47195	-10.888	86869	455000	5.3111	5.45e-08	1	1.09e-07	8.09e-06	FALSE
HGLibA_37472	POFUT2	3051.3/2522.8	0.94389/0	2787.1	0.47195	-10.887	140000	455000	5.3108	5.46e-08	1	1.09e-07	8.09e-06	FALSE
HGLibA_16498	FAM219A	4262.5/1892.1	1.4158/0	3077.3	0.70792	-10.816	2810000	534000	5.3108	5.46e-08	1	1.09e-07	8.09e-06	FALSE
HGLibA_59240	hsa-mir-3671	3366.3/2207.5	0.94389/0	2786.9	0.47195	-10.887	671000	455000	5.3108	5.46e-08	1	1.09e-07	8.09e-06	FALSE
HGLibA_31966	NIPAL4	2455.8/2216.6	0.47195/0	2336.2	0.23597	-10.885	28595	342000	5.3108	5.46e-08	1	1.09e-07	8.09e-06	FALSE
HGLibB_52916	UMODL1	634.74/4934.8	0.94389/0	2784.8	0.47195	-10.886	9250000	454000	5.3102	5.47e-08	1	1.09e-07	8.1e-06	FALSE
HGLibA_14919	ELK4	2819.5/1848.4	0/0	2333.9	0	-11.189	472000	341000	5.3101	5.48e-08	1	1.1e-07	8.1e-06	FALSE
HGLibA_30568	MUM1L1	2269.1/2398.7	0.47195/0	2333.9	0.23597	-10.884	8393.8	341000	5.3101	5.48e-08	1	1.1e-07	8.1e-06	FALSE
HGLibA_40897	REXO2	2732.7/1934.8	0/0	2333.8	0	-11.189	318000	341000	5.31	5.48e-08	1	1.1e-07	8.1e-06	FALSE
HGLibB_26883	LOC339862	502.8/4163.7	0.47195/0	2333.2	0.23597	-10.883	6700000	341000	5.3099	5.49e-08	1	1.1e-07	8.1e-06	FALSE
HGLibA_61571	hsa-mir-513a-1	3500.6/2066.1	0.94389/0	2783.3	0.47195	-10.885	1030000	454000	5.3099	5.49e-08	1	1.1e-07	8.1e-06	FALSE
HGLibA_36204	PGAM5	3076.2/1589	0.47195/0	2332.6	0.23597	-10.883	1110000	341000	5.3097	5.49e-08	1	1.1e-07	8.1e-06	FALSE
HGLibB_19709	GPATCH2	571.74/4092.5	0.47195/0	2332.1	0.23597	-10.882	6200000	341000	5.3095	5.5e-08	1	1.1e-07	8.1e-06	FALSE
HGLibA_24775	KIAA1524	2232.3/2430.2	0/0	2331.3	0	-11.188	19592	340000	5.3093	5.5e-08	1	1.1e-07	8.11e-06	FALSE
HGLibA_13857	DPM1	2920.5/1741.6	0/0	2331	0	-11.187	695000	340000	5.3092	5.51e-08	1	1.1e-07	8.11e-06	FALSE
HGLibA_13064	DGKD	3230.8/1430.3	0.47195/0	2330.5	0.23597	-10.881	1620000	340000	5.3091	5.51e-08	1	1.1e-07	8.11e-06	FALSE
HGLibA_36934	PLAC1	3183.2/1476.1	0/0	2329.6	0	-11.187	1460000	340000	5.3088	5.52e-08	1	1.1e-07	8.11e-06	FALSE
HGLibB_01492	AKR1D1	351.84/4307.1	0/0	2329.5	0	-11.186	7820000	340000	5.3087	5.52e-08	1	1.1e-07	8.11e-06	FALSE
HGLibA_06367	C5orf24	3274.8/1382.5	0.47195/0	2328.6	0.23597	-10.88	1790000	340000	5.3085	5.53e-08	1	1.11e-07	8.12e-06	FALSE
HGLibA_39121	PSMB8	2750.6/1906.4	0/0	2328.5	0	-11.186	356000	340000	5.3084	5.53e-08	1	1.11e-07	8.12e-06	FALSE
HGLibA_62179	hsa-mir-5584	2303.6/2351.9	0.47195/0	2327.8	0.23597	-10.88	1166.5	340000	5.3082	5.53e-08	1	1.11e-07	8.12e-06	FALSE
HGLibA_45276	SLC5A6	2102.7/2550.3	0/0	2326.5	0	-11.185	100000	339000	5.3079	5.55e-08	1	1.11e-07	8.13e-06	FALSE
HGLibA_04779	BRD4	3109.5/3020.3	1.4158/0	3064.9	0.70792	-10.81	3984.1	530000	5.3078	5.55e-08	1	1.11e-07	8.13e-06	FALSE
HGLibA_34924	PABPC1L	2718.5/1932.8	0/0	2325.6	0	-11.184	309000	339000	5.3076	5.55e-08	1	1.11e-07	8.14e-06	FALSE
HGLibA_26775	LOC100130301	2724.4/1925.7	0/0	2325	0	-11.184	319000	339000	5.3074	5.56e-08	1	1.11e-07	8.14e-06	FALSE
HGLibA_46842	SPRY3_X	2604.3/2044.7	0.47195/0	2324.5	0.23597	-10.878	157000	339000	5.3073	5.56e-08	1	1.11e-07	8.14e-06	FALSE
HGLibA_20613	GTPBP5	1973.2/2675.4	0/0	2324.3	0	-11.183	247000	339000	5.3072	5.57e-08	1	1.11e-07	8.14e-06	FALSE
HGLibA_47674	STXBP5	2873/1770	0/0	2321.5	0	-11.181	608000	338000	5.3064	5.59e-08	1	1.12e-07	8.17e-06	FALSE
HGLibA_51768	TRPM6	3520.8/2019.3	0.94389/0	2770	0.47195	-10.878	1130000	450000	5.3063	5.59e-08	1	1.12e-07	8.17e-06	FALSE
HGLibA_55854	ZNF35	3264.1/1378.4	0/0	2321.2	0	-11.181	1780000	338000	5.3063	5.59e-08	1	1.12e-07	8.17e-06	FALSE
HGLibA_07495	CCBL1	3133.3/1507.6	0/0	2320.4	0	-11.181	1320000	338000	5.306	5.6e-08	1	1.12e-07	8.17e-06	FALSE
HGLibA_19728	GPANK1	2530.7/2104.7	0/0	2317.7	0	-11.179	90707	337000	5.3052	5.63e-08	1	1.13e-07	8.2e-06	FALSE
HGLibA_32732	NRXN1	2612.7/2022.3	0/0	2317.5	0	-11.179	174000	337000	5.3051	5.63e-08	1	1.13e-07	8.2e-06	FALSE
HGLibA_12930	DENND1A	3230.8/2298	0.94389/0	2764.4	0.47195	-10.876	435000	449000	5.3048	5.64e-08	1	1.13e-07	8.21e-06	FALSE
HGLibA_25825	KRTAP7-1	2733.9/1894.2	0/0	2314	0	-11.177	353000	336000	5.3041	5.66e-08	1	1.13e-07	8.24e-06	FALSE
HGLibA_55678	ZNF256	1961.3/2665.2	0/0	2313.3	0	-11.176	248000	336000	5.3039	5.67e-08	1	1.13e-07	8.24e-06	FALSE
HGLibA_17754	FNDC4	2566.3/2057.9	0/0	2312.1	0	-11.176	129000	336000	5.3035	5.68e-08	1	1.14e-07	8.25e-06	FALSE
HGLibA_04987	BTRC	3046.5/1574.7	0.47195/0	2310.6	0.23597	-10.869	1080000	335000	5.3031	5.69e-08	1	1.14e-07	8.26e-06	FALSE
HGLibA_59121	hsa-mir-3622a	2500.9/2120	0/0	2310.5	0	-11.175	72562	335000	5.303	5.7e-08	1	1.14e-07	8.26e-06	FALSE
HGLibA_39332	PTGES3	2506.9/2113.9	0/0	2310.4	0	-11.175	77224	335000	5.303	5.7e-08	1	1.14e-07	8.26e-06	FALSE
HGLibA_46896	SPTLC2	2554.4/2066.1	0/0	2310.2	0	-11.174	119000	335000	5.303	5.7e-08	1	1.14e-07	8.26e-06	FALSE
HGLibA_63658	hsa-mir-6868	2214.5/2405.8	0.47195/0	2310.2	0.23597	-10.869	18310	335000	5.3029	5.7e-08	1	1.14e-07	8.26e-06	FALSE
HGLibA_00725	ADAL	3184.4/1434.3	0/0	2309.4	0	-11.174	1530000	335000	5.3027	5.71e-08	1	1.14e-07	8.26e-06	FALSE
HGLibA_27173	LRIF1	2046.9/2568.6	0.47195/0	2307.7	0.23597	-10.867	136000	335000	5.3022	5.72e-08	1	1.14e-07	8.28e-06	FALSE
HGLibA_64919	NonTargetingControlGuideForHuman_0536	2647.1/1960.3	0/0	2303.7	0	-11.17	236000	334000	5.301	5.76e-08	1	1.15e-07	8.33e-06	FALSE
HGLibA_05368	C14orf79	3154.7/1451.6	0.47195/0	2303.2	0.23597	-10.864	1450000	334000	5.3008	5.76e-08	1	1.15e-07	8.33e-06	FALSE
HGLibA_41295	RIN3	1972/2633.7	0/0	2302.8	0	-11.17	219000	334000	5.3007	5.77e-08	1	1.15e-07	8.33e-06	FALSE
HGLibA_15455	ERCC8	2819.5/1785.3	0/0	2302.4	0	-11.17	535000	334000	5.3006	5.77e-08	1	1.15e-07	8.33e-06	FALSE
HGLibA_36254	PGLYRP3	2514/2090.5	0.47195/0	2302.2	0.23597	-10.864	89688	333000	5.3005	5.77e-08	1	1.15e-07	8.33e-06	FALSE
HGLibA_33504	OR10G9	2693.5/1905.3	0.47195/0	2299.4	0.23597	-10.862	311000	333000	5.2997	5.8e-08	1	1.16e-07	8.36e-06	FALSE
HGLibA_04650	BNIP1	2653.1/1945	0.47195/0	2299	0.23597	-10.862	251000	333000	5.2996	5.8e-08	1	1.16e-07	8.36e-06	FALSE
HGLibB_37584	POLR3H	947.36/3647.9	0.47195/0	2297.6	0.23597	-10.861	3650000	332000	5.2991	5.82e-08	1	1.16e-07	8.38e-06	FALSE
HGLibA_25001	KIRREL	2848/2632.7	0.94389/0	2740.4	0.47195	-10.863	23185	442000	5.2984	5.84e-08	1	1.17e-07	8.41e-06	FALSE
HGLibA_43857	SGSH	2464.1/2124.1	0/0	2294.1	0	-11.164	57812	332000	5.2981	5.85e-08	1	1.17e-07	8.42e-06	FALSE
HGLibA_45807	SMPD2	2800.5/1784.3	0.47195/0	2292.4	0.23597	-10.858	516000	331000	5.2975	5.87e-08	1	1.17e-07	8.43e-06	FALSE
HGLibA_08500	CDADC1	2115.8/2468.9	0/0	2292.4	0	-11.163	62338	331000	5.2975	5.87e-08	1	1.17e-07	8.43e-06	FALSE
HGLibA_33039	NUP210	2762.4/1821.9	0.47195/0	2292.2	0.23597	-10.857	442000	331000	5.2975	5.87e-08	1	1.17e-07	8.43e-06	FALSE
HGLibB_35764	PDE6C	801.16/3782.2	0/0	2291.7	0	-11.163	4440000	331000	5.2973	5.88e-08	1	1.18e-07	8.43e-06	FALSE
HGLibA_60590	hsa-mir-4533	1807.9/2775.1	0/0	2291.5	0	-11.163	468000	331000	5.2973	5.88e-08	1	1.18e-07	8.43e-06	FALSE
HGLibA_34297	OR5H2	2163.4/2419.1	0.47195/0	2291.2	0.23597	-10.857	32692	331000	5.2972	5.88e-08	1	1.18e-07	8.43e-06	FALSE
HGLibA_23499	IQCE	3529.1/1050.8	0.47195/0	2290	0.23597	-10.856	3070000	331000	5.2968	5.89e-08	1	1.18e-07	8.44e-06	FALSE
HGLibB_05938	C1QTNF3	440.99/4138.2	0.47195/0	2289.6	0.23597	-10.856	6830000	331000	5.2967	5.9e-08	1	1.18e-07	8.44e-06	FALSE
HGLibA_49790	TMCO4	2615/1962.3	0.47195/0	2288.7	0.23597	-10.855	213000	330000	5.2964	5.9e-08	1	1.18e-07	8.45e-06	FALSE
HGLibA_14001	DSCAML1	2077.8/2497.4	0/0	2287.6	0	-11.16	88039	330000	5.2961	5.92e-08	1	1.18e-07	8.46e-06	FALSE
HGLibA_47737	SULT1A3	2294.1/2280.7	0/0	2287.4	0	-11.16	89.752	330000	5.296	5.92e-08	1	1.18e-07	8.46e-06	FALSE
HGLibA_26955	LOC554223	2493.8/2079.3	0/0	2286.5	0	-11.16	85910	330000	5.2958	5.93e-08	1	1.19e-07	8.46e-06	FALSE
HGLibA_17998	FRG2B	3138.1/1433.3	0/0	2285.7	0	-11.159	1450000	330000	5.2955	5.93e-08	1	1.19e-07	8.46e-06	FALSE
HGLibA_38254	PQLC2	2907.5/1663.2	0.47195/0	2285.3	0.23597	-10.853	774000	330000	5.2954	5.94e-08	1	1.19e-07	8.46e-06	FALSE
HGLibA_47273	ST6GALNAC4	2613.9/1956.2	0.47195/0	2285	0.23597	-10.853	216000	329000	5.2953	5.94e-08	1	1.19e-07	8.46e-06	FALSE
HGLibA_10989	CPQ	3550.5/1018.3	0.47195/0	2284.4	0.23597	-10.853	3210000	329000	5.2951	5.95e-08	1	1.19e-07	8.46e-06	FALSE
HGLibA_61208	hsa-mir-4776-1	3106/1462.8	0/0	2284.4	0	-11.158	1350000	329000	5.2951	5.95e-08	1	1.19e-07	8.46e-06	FALSE
HGLibA_01090	AEN	3177.3/2276.6	0.94389/0	2727	0.47195	-10.856	406000	439000	5.2948	5.96e-08	1	1.19e-07	8.46e-06	FALSE
HGLibA_47683	STYK1	2587.7/1978.6	0.47195/0	2283.1	0.23597	-10.852	186000	329000	5.2947	5.96e-08	1	1.19e-07	8.46e-06	FALSE
HGLibA_02126	ANKRD55	2385.6/2180	0.47195/0	2282.8	0.23597	-10.852	21143	329000	5.2946	5.96e-08	1	1.19e-07	8.46e-06	FALSE
HGLibA_37028	PLCXD3	2856.3/1709	0.47195/0	2282.7	0.23597	-10.851	658000	329000	5.2946	5.96e-08	1	1.19e-07	8.46e-06	FALSE
HGLibA_20815	HAGH	2467.7/2097.6	0.47195/0	2282.6	0.23597	-10.851	68468	329000	5.2946	5.96e-08	1	1.19e-07	8.46e-06	FALSE
HGLibA_44404	SLC15A1	2451/2113.9	0.47195/0	2282.4	0.23597	-10.851	56829	329000	5.2945	5.97e-08	1	1.19e-07	8.46e-06	FALSE
HGLibA_24294	KCNK1	2114.6/2449.6	0.47195/0	2282.1	0.23597	-10.851	56098	329000	5.2944	5.97e-08	1	1.19e-07	8.46e-06	FALSE
HGLibA_63896	hsa-mir-759	2499.7/2064	0/0	2281.9	0	-11.157	94923	329000	5.2944	5.97e-08	1	1.19e-07	8.46e-06	FALSE
HGLibA_58646	hsa-mir-3147	2504.5/2058.9	0.47195/0	2281.7	0.23597	-10.851	99259	329000	5.2943	5.97e-08	1	1.19e-07	8.46e-06	FALSE
HGLibA_10891	CPA3	4472.9/1976.5	1.8878/0	3224.7	0.94389	-10.696	3120000	576000	5.294	5.98e-08	1	1.2e-07	8.47e-06	FALSE
HGLibB_38245	PRAMEF15	2013.6/3431.2	0.94389/0	2722.4	0.47195	-10.853	1000000	438000	5.2936	6e-08	1	1.2e-07	8.48e-06	FALSE
HGLibA_01930	ANHX	2346.4/2209.5	0/0	2278	0	-11.154	9371.8	328000	5.2932	6.01e-08	1	1.2e-07	8.5e-06	FALSE
HGLibA_48167	TACO1	2185.9/2367.2	0/0	2276.6	0	-11.153	16424	327000	5.2927	6.03e-08	1	1.21e-07	8.51e-06	FALSE
HGLibA_36539	PIFO	2374.9/2178	0/0	2276.5	0	-11.153	19399	327000	5.2927	6.03e-08	1	1.21e-07	8.51e-06	FALSE
HGLibA_18297	G2E3	2550.9/2001	0.47195/0	2275.9	0.23597	-10.847	151000	327000	5.2925	6.03e-08	1	1.21e-07	8.51e-06	FALSE
HGLibA_42403	RTN3	2957.4/1593	0.47195/0	2275.2	0.23597	-10.847	931000	327000	5.2923	6.04e-08	1	1.21e-07	8.52e-06	FALSE
HGLibA_00618	ACTL10	4075.9/1928.7	1.4158/0	3002.3	0.70792	-10.78	2310000	513000	5.2922	6.04e-08	1	1.21e-07	8.52e-06	FALSE
HGLibA_20485	GSTM5	1724.7/2821.9	0/0	2273.3	0	-11.151	602000	327000	5.2917	6.06e-08	1	1.21e-07	8.53e-06	FALSE
HGLibB_32507	NPY1R	1268.3/3276.6	0/0	2272.5	0	-11.151	2020000	327000	5.2915	6.07e-08	1	1.21e-07	8.54e-06	FALSE
HGLibB_33830	OR2T33	1231.4/3313.2	0/0	2272.3	0	-11.151	2170000	327000	5.2914	6.07e-08	1	1.21e-07	8.54e-06	FALSE
HGLibA_12643	DDT	2743.4/2683.5	0.94389/0	2713.5	0.47195	-10.849	1792.4	435000	5.2912	6.08e-08	1	1.22e-07	8.54e-06	FALSE
HGLibA_56470	ZNF655	3587.4/1839.2	0.94389/0	2713.3	0.47195	-10.849	1530000	435000	5.2911	6.08e-08	1	1.22e-07	8.54e-06	FALSE
HGLibA_31142	NARF	2856.3/1685.6	0/0	2271	0	-11.15	685000	326000	5.291	6.08e-08	1	1.22e-07	8.54e-06	FALSE
HGLibA_02805	ARHGEF1	3060.8/1478.1	0.47195/0	2269.4	0.23597	-10.843	1250000	326000	5.2906	6.1e-08	1	1.22e-07	8.55e-06	FALSE
HGLibA_24872	KIF17	2713.7/1825	0/0	2269.3	0	-11.149	395000	326000	5.2905	6.1e-08	1	1.22e-07	8.55e-06	FALSE
HGLibA_05655	C19orf38	3243.8/2178	0.94389/0	2710.9	0.47195	-10.847	568000	435000	5.2905	6.1e-08	1	1.22e-07	8.55e-06	FALSE
HGLibA_59672	hsa-mir-3978	3706.2/1714.1	0.94389/0	2710.2	0.47195	-10.847	1980000	435000	5.2903	6.11e-08	1	1.22e-07	8.56e-06	FALSE
HGLibA_07496	CCBL1	2384.4/2151.5	0.47195/0	2268	0.23597	-10.842	27128	325000	5.2901	6.11e-08	1	1.22e-07	8.56e-06	FALSE
HGLibB_17739	FNDC9	835.63/5152.5	1.4158/0	2994	0.70792	-10.776	9320000	511000	5.2901	6.11e-08	1	1.22e-07	8.56e-06	FALSE
HGLibA_61126	hsa-mir-4757	3021.6/1512.7	0.47195/0	2267.1	0.23597	-10.842	1140000	325000	5.2898	6.12e-08	1	1.22e-07	8.56e-06	FALSE
HGLibA_14985	ELP4	2842.1/1691.7	0/0	2266.9	0	-11.147	662000	325000	5.2898	6.12e-08	1	1.22e-07	8.56e-06	FALSE
HGLibA_39916	RAB3D	4119.9/1294	0.94389/0	2706.9	0.47195	-10.845	3990000	434000	5.2894	6.14e-08	1	1.23e-07	8.57e-06	FALSE
HGLibA_45167	SLC44A4	2147.9/2382.4	0.47195/0	2265.2	0.23597	-10.84	27503	325000	5.2892	6.14e-08	1	1.23e-07	8.57e-06	FALSE
HGLibA_50245	TMEM225	2619.8/1910.4	0.47195/0	2265.1	0.23597	-10.84	252000	325000	5.2892	6.14e-08	1	1.23e-07	8.57e-06	FALSE
HGLibB_40584	RBP3	999.66/4411.9	0.94389/0	2705.8	0.47195	-10.845	5820000	433000	5.2891	6.15e-08	1	1.23e-07	8.57e-06	FALSE
HGLibA_04683	BOLA2	2909.8/1619.5	0.47195/0	2264.7	0.23597	-10.84	833000	325000	5.2891	6.15e-08	1	1.23e-07	8.57e-06	FALSE
HGLibA_01028	ADPRHL1	2413/2114.9	0/0	2263.9	0	-11.145	44425	325000	5.2889	6.15e-08	1	1.23e-07	8.57e-06	FALSE
HGLibA_10085	CLN8	2842.1/1683.6	0.47195/0	2262.8	0.23597	-10.839	671000	324000	5.2885	6.17e-08	1	1.23e-07	8.58e-06	FALSE
HGLibA_19491	GNB2	2908.6/1615.4	0.47195/0	2262	0.23597	-10.838	836000	324000	5.2883	6.17e-08	1	1.23e-07	8.59e-06	FALSE
HGLibA_56299	ZNF578	2407/2111.8	0.47195/0	2259.4	0.23597	-10.837	43568	324000	5.2875	6.2e-08	1	1.24e-07	8.62e-06	FALSE
HGLibA_48311	TAOK3	1771.1/2744.6	0/0	2257.8	0	-11.141	474000	323000	5.287	6.22e-08	1	1.24e-07	8.64e-06	FALSE
HGLibB_08121	CCNT2	1408.6/4554.3	1.4158/0	2981.4	0.70792	-10.77	4950000	507000	5.2869	6.22e-08	1	1.24e-07	8.64e-06	FALSE
HGLibA_21649	HLA-G	2481.9/2032.5	0/0	2257.2	0	-11.141	101000	323000	5.2868	6.22e-08	1	1.24e-07	8.64e-06	FALSE
HGLibA_24496	KDM2B	3611.1/2350.9	1.4158/0	2981	0.70792	-10.77	794000	507000	5.2868	6.22e-08	1	1.24e-07	8.64e-06	FALSE
HGLibA_36385	PHF6	2227.5/2285.8	0.47195/0	2256.7	0.23597	-10.835	1696.7	323000	5.2866	6.23e-08	1	1.25e-07	8.64e-06	FALSE
HGLibA_39764	QTRTD1	2700.6/1811.8	0.47195/0	2256.2	0.23597	-10.835	395000	323000	5.2865	6.23e-08	1	1.25e-07	8.64e-06	FALSE
HGLibA_21322	HINFP	2439.1/2070.1	0.47195/0	2254.6	0.23597	-10.834	68076	322000	5.286	6.25e-08	1	1.25e-07	8.66e-06	FALSE
HGLibA_11958	CXorf65	2844.5/1664.2	0/0	2254.4	0	-11.139	696000	322000	5.2859	6.25e-08	1	1.25e-07	8.66e-06	FALSE
HGLibA_41182	RHOC	2771.9/1734.4	0/0	2253.2	0	-11.138	538000	322000	5.2856	6.27e-08	1	1.25e-07	8.67e-06	FALSE
HGLibA_54262	WFDC2	3010.9/1493.3	0/0	2252.1	0	-11.138	1150000	322000	5.2852	6.28e-08	1	1.26e-07	8.68e-06	FALSE
HGLibA_49724	TM9SF2	3265.2/2116.9	0.94389/0	2691.1	0.47195	-10.837	659000	430000	5.2851	6.28e-08	1	1.26e-07	8.68e-06	FALSE
HGLibA_39071	PSMA1	3128.5/1373.3	0.47195/0	2250.9	0.23597	-10.831	1540000	322000	5.2849	6.29e-08	1	1.26e-07	8.68e-06	FALSE
HGLibA_20642	GUCA2A	2548.5/1953.2	0.47195/0	2250.8	0.23597	-10.831	177000	322000	5.2848	6.29e-08	1	1.26e-07	8.68e-06	FALSE
HGLibA_50515	TMEM79	2364.2/2137.3	0/0	2250.8	0	-11.137	25756	321000	5.2848	6.29e-08	1	1.26e-07	8.68e-06	FALSE
HGLibA_34115	OR51I1	2895.6/1604.2	0/0	2249.9	0	-11.136	834000	321000	5.2845	6.3e-08	1	1.26e-07	8.69e-06	FALSE
HGLibA_32527	NPSR1	2646/1851.4	0/0	2248.7	0	-11.136	316000	321000	5.2842	6.31e-08	1	1.26e-07	8.7e-06	FALSE
HGLibB_13747	DOK1	1225.5/4149.4	0.94389/0	2687.5	0.47195	-10.835	4270000	429000	5.2841	6.31e-08	1	1.26e-07	8.7e-06	FALSE
HGLibA_12899	DEFB132	2529.5/1965.4	0.47195/0	2247.4	0.23597	-10.829	159000	321000	5.2838	6.33e-08	1	1.27e-07	8.71e-06	FALSE
HGLibA_37853	PPAT	2870.6/1623.6	0.47195/0	2247.1	0.23597	-10.829	778000	321000	5.2837	6.33e-08	1	1.27e-07	8.71e-06	FALSE
HGLibA_55146	ZFAND2A	2458.1/2035.6	0.47195/0	2246.8	0.23597	-10.829	89293	321000	5.2836	6.33e-08	1	1.27e-07	8.71e-06	FALSE
HGLibB_21583	HLA-DOB	917.64/4452.6	0.94389/0	2685.1	0.47195	-10.834	6250000	428000	5.2835	6.34e-08	1	1.27e-07	8.71e-06	FALSE
HGLibA_00396	ACAT2	2458.1/2033.5	0/0	2245.8	0	-11.134	90155	320000	5.2833	6.34e-08	1	1.27e-07	8.71e-06	FALSE
HGLibA_34826	OXLD1	2909.8/1579.8	0.47195/0	2244.8	0.23597	-10.827	884000	320000	5.283	6.36e-08	1	1.27e-07	8.72e-06	FALSE
HGLibA_03654	ATP5G1	2470/2017.2	0.47195/0	2243.6	0.23597	-10.827	103000	320000	5.2826	6.37e-08	1	1.27e-07	8.72e-06	FALSE
HGLibA_62123	hsa-mir-551b	2981.2/2382.4	0.94389/0	2681.8	0.47195	-10.832	179000	427000	5.2826	6.37e-08	1	1.27e-07	8.72e-06	FALSE
HGLibA_30199	MSH5	1878.1/2608.3	0/0	2243.2	0	-11.132	267000	320000	5.2825	6.37e-08	1	1.27e-07	8.72e-06	FALSE
HGLibB_48545	TBKBP1	190.19/4295.9	0.47195/0	2243.1	0.23597	-10.826	8430000	320000	5.2824	6.37e-08	1	1.27e-07	8.72e-06	FALSE
HGLibA_38520	PRKAR1A	3361.5/1124.1	0.47195/0	2242.8	0.23597	-10.826	2500000	320000	5.2824	6.38e-08	1	1.28e-07	8.72e-06	FALSE
HGLibA_25744	KRTAP3-2	2971.6/1512.7	0.47195/0	2242.2	0.23597	-10.826	1060000	319000	5.2822	6.38e-08	1	1.28e-07	8.72e-06	FALSE
HGLibA_15597	ESRRB	2314.3/2167.8	0.47195/0	2241.1	0.23597	-10.825	10734	319000	5.2818	6.4e-08	1	1.28e-07	8.72e-06	FALSE
HGLibA_15373	EPS8	3400.7/1081.4	0.47195/0	2241.1	0.23597	-10.825	2690000	319000	5.2818	6.4e-08	1	1.28e-07	8.72e-06	FALSE
HGLibA_07714	CCDC178	2454.6/2026.4	0/0	2240.5	0	-11.13	91670	319000	5.2816	6.4e-08	1	1.28e-07	8.72e-06	FALSE
HGLibA_42672	SAMD13	2698.3/1781.2	0/0	2239.7	0	-11.13	420000	319000	5.2814	6.41e-08	1	1.28e-07	8.72e-06	FALSE
HGLibA_49490	TIMELESS	3260.5/1218.7	0.47195/0	2239.6	0.23597	-10.824	2080000	319000	5.2814	6.41e-08	1	1.28e-07	8.72e-06	FALSE
HGLibA_09713	CILP2	3437.6/2481.1	1.4158/0	2959.4	0.70792	-10.759	457000	501000	5.2813	6.41e-08	1	1.28e-07	8.72e-06	FALSE
HGLibA_30013	MRPL52	2969.3/2384.5	0.94389/0	2676.9	0.47195	-10.829	171000	426000	5.2813	6.42e-08	1	1.28e-07	8.72e-06	FALSE
HGLibA_15411	ERAS	2725.6/1752.8	0/0	2239.2	0	-11.129	473000	319000	5.2812	6.42e-08	1	1.28e-07	8.72e-06	FALSE
HGLibA_50313	TMEM249	2680.4/1797.5	0/0	2239	0	-11.129	390000	319000	5.2812	6.42e-08	1	1.28e-07	8.72e-06	FALSE
HGLibA_00462	ACO1	1567.8/2909.4	0/0	2238.6	0	-11.129	900000	319000	5.2811	6.42e-08	1	1.28e-07	8.72e-06	FALSE
HGLibA_44801	SLC26A6	1497.7/3854.4	0.94389/0	2676.1	0.47195	-10.829	2780000	426000	5.281	6.42e-08	1	1.28e-07	8.72e-06	FALSE
HGLibA_16159	FAM150B	3174.9/1302.1	0/0	2238.5	0	-11.129	1750000	319000	5.281	6.42e-08	1	1.28e-07	8.72e-06	FALSE
HGLibA_51654	TRIT1	2648.3/1827	0.47195/0	2237.7	0.23597	-10.823	337000	318000	5.2808	6.43e-08	1	1.29e-07	8.73e-06	FALSE
HGLibA_15265	EPC1	1838.9/2635.7	0/0	2237.3	0	-11.128	318000	318000	5.2806	6.44e-08	1	1.29e-07	8.73e-06	FALSE
HGLibA_15051	EMILIN2	3160.6/1307.2	0/0	2233.9	0	-11.126	1720000	318000	5.2796	6.47e-08	1	1.29e-07	8.78e-06	FALSE
HGLibA_20993	HCST	3152.3/2185.1	0.94389/0	2668.7	0.47195	-10.825	468000	424000	5.279	6.49e-08	1	1.3e-07	8.8e-06	FALSE
HGLibA_06568	C7orf62	2681.6/1782.3	0.47195/0	2231.9	0.23597	-10.819	404000	317000	5.279	6.5e-08	1	1.3e-07	8.8e-06	FALSE
HGLibA_56894	ZNF880	2698.3/1763.9	0.47195/0	2231.1	0.23597	-10.819	436000	317000	5.2787	6.5e-08	1	1.3e-07	8.8e-06	FALSE
HGLibA_61073	hsa-mir-4744	2270.3/2191.2	0.47195/0	2230.8	0.23597	-10.818	3131.9	317000	5.2786	6.51e-08	1	1.3e-07	8.8e-06	FALSE
HGLibA_08572	CDC42EP3	2311.9/2149.5	0/0	2230.7	0	-11.124	13196	317000	5.2786	6.51e-08	1	1.3e-07	8.8e-06	FALSE
HGLibA_24857	KIF13A	2512.8/1947	0.47195/0	2229.9	0.23597	-10.818	160000	317000	5.2784	6.52e-08	1	1.3e-07	8.8e-06	FALSE
HGLibA_28205	MAP3K9	2068.3/2391.6	0/0	2229.9	0	-11.123	52271	317000	5.2784	6.52e-08	1	1.3e-07	8.8e-06	FALSE
HGLibA_02626	ARAP1	2827.8/1630.7	0.47195/0	2229.2	0.23597	-10.817	717000	317000	5.2781	6.52e-08	1	1.31e-07	8.81e-06	FALSE
HGLibA_63906	hsa-mir-762	2441.5/2016.2	0.47195/0	2228.9	0.23597	-10.817	90432	316000	5.278	6.53e-08	1	1.31e-07	8.81e-06	FALSE
HGLibA_31920	NICN1	2939.6/1515.7	0.47195/0	2227.6	0.23597	-10.816	1010000	316000	5.2776	6.54e-08	1	1.31e-07	8.82e-06	FALSE
HGLibA_38841	PRR5	2403.5/2048.8	0/0	2226.1	0	-11.121	62903	316000	5.2772	6.56e-08	1	1.31e-07	8.84e-06	FALSE
HGLibA_15525	ERP27	2310.8/2141.3	0.47195/0	2226	0.23597	-10.815	14349	316000	5.2772	6.56e-08	1	1.31e-07	8.84e-06	FALSE
HGLibA_55788	ZNF319	2730.3/1720.2	0/0	2225.3	0	-11.12	510000	316000	5.2769	6.57e-08	1	1.31e-07	8.84e-06	FALSE
HGLibA_14204	DUXA	1773.5/2676.4	0/0	2225	0	-11.12	408000	316000	5.2768	6.57e-08	1	1.31e-07	8.84e-06	FALSE
HGLibA_33841	OR2M5	2805.2/1641.9	0/0	2223.6	0	-11.119	677000	315000	5.2764	6.59e-08	1	1.32e-07	8.86e-06	FALSE
HGLibA_08317	CD274	2994.2/1451.6	0.47195/0	2222.9	0.23597	-10.813	1190000	315000	5.2762	6.6e-08	1	1.32e-07	8.86e-06	FALSE
HGLibA_31953	NIPA2	2836.1/1609.3	0.47195/0	2222.7	0.23597	-10.813	753000	315000	5.2761	6.6e-08	1	1.32e-07	8.86e-06	FALSE
HGLibA_32270	NOL6	3060.8/1382.5	0/0	2221.6	0	-11.118	1410000	315000	5.2758	6.61e-08	1	1.32e-07	8.87e-06	FALSE
HGLibA_13618	DNAJC30	1074.5/1017.3	5307/0	1045.9	2653.5	1.3423	1640.5	92855	5.2757	1	6.61e-08	1.32e-07	8.87e-06	TRUE
HGLibA_26807	LOC100132247	2222.8/2219.7	0.47195/0	2221.2	0.23597	-10.812	4.8498	315000	5.2757	6.61e-08	1	1.32e-07	8.87e-06	FALSE
HGLibA_19825	GPN1	3716.9/1589	0.94389/0	2653	0.47195	-10.816	2260000	420000	5.2747	6.65e-08	1	1.33e-07	8.9e-06	FALSE
HGLibA_64754	NonTargetingControlGuideForHuman_0371	2017.2/2419.1	0.47195/0	2218.1	0.23597	-10.81	80765	314000	5.2747	6.65e-08	1	1.33e-07	8.9e-06	FALSE
HGLibA_12500	DCLK1	1204.1/3230.8	0/0	2217.5	0	-11.115	2050000	314000	5.2745	6.66e-08	1	1.33e-07	8.9e-06	FALSE
HGLibA_21000	HDAC10	3078.6/1356	0.47195/0	2217.3	0.23597	-10.81	1480000	314000	5.2744	6.66e-08	1	1.33e-07	8.9e-06	FALSE
HGLibA_63722	hsa-mir-6884	2682.8/1751.7	0/0	2217.3	0	-11.115	433000	314000	5.2744	6.66e-08	1	1.33e-07	8.9e-06	FALSE
HGLibA_19772	GPC4	3812/621.55	0.47195/0	2216.8	0.23597	-10.809	5090000	314000	5.2743	6.66e-08	1	1.33e-07	8.9e-06	FALSE
HGLibA_51965	TSPY1	2245.4/2188.1	0.47195/0	2216.8	0.23597	-10.809	1637.9	314000	5.2743	6.66e-08	1	1.33e-07	8.9e-06	FALSE
HGLibA_50723	TNFAIP8L2	1935.1/2497.4	0.47195/0	2216.3	0.23597	-10.809	158000	314000	5.2741	6.67e-08	1	1.33e-07	8.9e-06	FALSE
HGLibA_09993	CLEC4G	3197.5/1233.9	0/0	2215.7	0	-11.114	1930000	313000	5.2739	6.68e-08	1	1.34e-07	8.9e-06	FALSE
HGLibA_36904	PLA2G4B	1904.2/2526.9	0/0	2215.6	0	-11.114	194000	313000	5.2739	6.68e-08	1	1.34e-07	8.9e-06	FALSE
HGLibA_44078	SHPK	2697.1/1733.4	0/0	2215.2	0	-11.114	464000	313000	5.2738	6.68e-08	1	1.34e-07	8.9e-06	FALSE
HGLibA_12884	DEFB127	2516.4/1913.5	0/0	2214.9	0	-11.114	182000	313000	5.2737	6.69e-08	1	1.34e-07	8.9e-06	FALSE
HGLibA_17498	FIBCD1	2863.5/1565.6	0/0	2214.5	0	-11.113	842000	313000	5.2736	6.69e-08	1	1.34e-07	8.9e-06	FALSE
HGLibA_19082	GIMAP5	2171.7/2257.3	0/0	2214.5	0	-11.113	3666.8	313000	5.2735	6.69e-08	1	1.34e-07	8.9e-06	FALSE
HGLibA_02983	ARL6	2588.9/1837.2	0/0	2213	0	-11.112	283000	313000	5.2731	6.71e-08	1	1.34e-07	8.91e-06	FALSE
HGLibA_42962	SCML2	2763.6/1662.2	0.47195/0	2212.9	0.23597	-10.807	607000	313000	5.2731	6.71e-08	1	1.34e-07	8.91e-06	FALSE
HGLibB_38049	PPP1R3A	634.74/3789.3	0.47195/0	2212	0.23597	-10.806	4980000	313000	5.2728	6.72e-08	1	1.34e-07	8.92e-06	FALSE
HGLibA_24784	KIAA1551	2446.3/1975.5	0.47195/0	2210.9	0.23597	-10.805	111000	312000	5.2724	6.73e-08	1	1.35e-07	8.93e-06	FALSE
HGLibA_57140	hsa-mir-1-1	2606.7/2681.5	0.94389/0	2644.1	0.47195	-10.811	2796.6	417000	5.2723	6.74e-08	1	1.35e-07	8.93e-06	FALSE
HGLibA_31085	NALCN	2205/2215.6	0.47195/0	2210.3	0.23597	-10.805	56.673	312000	5.2722	6.74e-08	1	1.35e-07	8.93e-06	FALSE
HGLibA_34438	OR6Q1	2789.8/1630.7	0.47195/0	2210.2	0.23597	-10.805	672000	312000	5.2722	6.74e-08	1	1.35e-07	8.93e-06	FALSE
HGLibA_48763	TCF15	2029/2390.6	0.47195/0	2209.8	0.23597	-10.805	65355	312000	5.2721	6.74e-08	1	1.35e-07	8.93e-06	FALSE
HGLibA_11807	CUX2	2107.5/2309.2	0/0	2208.3	0	-11.109	20342	312000	5.2716	6.76e-08	1	1.35e-07	8.95e-06	FALSE
HGLibB_12862	DEFB125	625.23/5635.7	1.8878/0	3130.4	0.94389	-10.654	12600000	549000	5.2712	6.78e-08	1	1.36e-07	8.97e-06	FALSE
HGLibA_31923	NID1	2178.8/2231.9	0.47195/0	2205.3	0.23597	-10.802	1408.4	311000	5.2707	6.8e-08	1	1.36e-07	8.98e-06	FALSE
HGLibA_24324	KCNK4	2686.4/1724.3	0/0	2205.3	0	-11.107	463000	311000	5.2707	6.8e-08	1	1.36e-07	8.98e-06	FALSE
HGLibA_54230	WDSUB1	1890/2518.8	0/0	2204.4	0	-11.107	198000	311000	5.2704	6.81e-08	1	1.36e-07	8.98e-06	FALSE
HGLibA_04649	BNIP1	2962.1/1446.6	0.47195/0	2204.3	0.23597	-10.801	1150000	311000	5.2704	6.81e-08	1	1.36e-07	8.98e-06	FALSE
HGLibB_49350	THSD7B	1025.8/3382.4	0.47195/0	2204.1	0.23597	-10.801	2780000	311000	5.2703	6.81e-08	1	1.36e-07	8.98e-06	FALSE
HGLibA_07885	CCDC83	2322.6/2085.4	0.47195/0	2204	0.23597	-10.801	28142	311000	5.2703	6.81e-08	1	1.36e-07	8.98e-06	FALSE
HGLibA_49623	TLK1	4043.8/1787.3	1.4158/0	2915.6	0.70792	-10.738	2550000	489000	5.2701	6.82e-08	1	1.36e-07	8.98e-06	FALSE
HGLibA_07524	CCDC106	2275.1/2131.2	0/0	2203.1	0	-11.106	10356	311000	5.27	6.82e-08	1	1.36e-07	8.98e-06	FALSE
HGLibA_24474	KDELC1	2600.8/1804.6	0/0	2202.7	0	-11.106	317000	310000	5.2699	6.83e-08	1	1.37e-07	8.99e-06	FALSE
HGLibA_00701	ACVRL1	4826/1763.9	2.3597/0	3294.9	1.1799	-10.562	4690000	597000	5.2697	6.83e-08	1	1.37e-07	8.99e-06	FALSE
HGLibA_17944	FOXR1	2981.2/1422.1	0.47195/0	2201.6	0.23597	-10.799	1220000	310000	5.2695	6.84e-08	1	1.37e-07	8.99e-06	FALSE
HGLibA_38424	PREB	2555.6/1847.4	0/0	2201.5	0	-11.105	251000	310000	5.2695	6.84e-08	1	1.37e-07	8.99e-06	FALSE
HGLibA_64732	NonTargetingControlGuideForHuman_0349	2262/2139.3	0.47195/0	2200.7	0.23597	-10.799	7528.2	310000	5.2692	6.85e-08	1	1.37e-07	8.99e-06	FALSE
HGLibB_08827	CDKN2AIP	952.11/3448.5	0/0	2200.3	0	-11.104	3120000	310000	5.2691	6.85e-08	1	1.37e-07	8.99e-06	FALSE
HGLibA_12382	DBH	3103.6/1297	0/0	2200.3	0	-11.104	1630000	310000	5.2691	6.85e-08	1	1.37e-07	8.99e-06	FALSE
HGLibA_55914	ZNF396	2693.5/1707	0/0	2200.2	0	-11.104	487000	310000	5.2691	6.86e-08	1	1.37e-07	8.99e-06	FALSE
HGLibA_43552	SERPINB4	3032.3/1367.2	0.47195/0	2199.7	0.23597	-10.798	1390000	310000	5.2689	6.86e-08	1	1.37e-07	8.99e-06	FALSE
HGLibA_14946	ELMOD3	2514/1885	0/0	2199.5	0	-11.104	198000	310000	5.2688	6.86e-08	1	1.37e-07	8.99e-06	FALSE
HGLibA_42539	S100A12	2518.8/1878.9	0/0	2198.8	0	-11.103	205000	310000	5.2686	6.87e-08	1	1.37e-07	9e-06	FALSE
HGLibB_48952	TEPP	483.78/868.75	0/3608.9	676.26	1804.5	1.4146	74098	45856	5.2686	1	6.88e-08	1.38e-07	9e-06	TRUE
HGLibA_39230	PSPN	2716.1/1680.5	0.47195/0	2198.3	0.23597	-10.797	536000	309000	5.2685	6.88e-08	1	1.38e-07	9e-06	FALSE
HGLibA_40974	RFX5	3031.1/1362.1	0.47195/0	2196.6	0.23597	-10.796	1390000	309000	5.2679	6.9e-08	1	1.38e-07	9.02e-06	FALSE
HGLibA_63540	hsa-mir-6841	2754.1/1637.8	0.47195/0	2196	0.23597	-10.796	623000	309000	5.2677	6.91e-08	1	1.38e-07	9.02e-06	FALSE
HGLibA_34400	OR6C68	3532.7/2279.7	1.4158/0	2906.2	0.70792	-10.733	785000	487000	5.2677	6.91e-08	1	1.38e-07	9.02e-06	FALSE
HGLibA_23827	ITLN2	2424.9/1966.4	0.47195/0	2195.6	0.23597	-10.795	105000	309000	5.2676	6.91e-08	1	1.38e-07	9.02e-06	FALSE
HGLibA_23657	ISG20	2363.1/2027.4	0/0	2195.2	0	-11.101	56327	309000	5.2675	6.91e-08	1	1.38e-07	9.02e-06	FALSE
HGLibA_49081	TEX261	2805.2/2447.5	0.94389/0	2626.4	0.47195	-10.802	63971	413000	5.2674	6.92e-08	1	1.38e-07	9.02e-06	FALSE
HGLibA_58744	hsa-mir-3166	2666.2/1722.2	0/0	2194.2	0	-11.1	446000	308000	5.2672	6.93e-08	1	1.39e-07	9.02e-06	FALSE
HGLibA_13296	DKK2	1747.3/2640.8	0.47195/0	2194.1	0.23597	-10.794	399000	308000	5.2671	6.93e-08	1	1.39e-07	9.02e-06	FALSE
HGLibA_15024	EMC8	2817.1/1570.7	0/0	2193.9	0	-11.1	777000	308000	5.2671	6.93e-08	1	1.39e-07	9.02e-06	FALSE
HGLibA_37025	PLCXD2	2241.8/2144.4	0.47195/0	2193.1	0.23597	-10.794	4744.4	308000	5.2668	6.94e-08	1	1.39e-07	9.03e-06	FALSE
HGLibA_15600	ESRRG	2651.9/1730.4	0/0	2191.1	0	-11.098	425000	308000	5.2662	6.96e-08	1	1.39e-07	9.04e-06	FALSE
HGLibA_43850	SGPP1	2346.4/2035.6	0/0	2191	0	-11.098	48317	308000	5.2662	6.97e-08	1	1.39e-07	9.04e-06	FALSE
HGLibB_04712	BPIFA2	664.46/4579.7	0.94389/0	2622.1	0.47195	-10.799	7660000	412000	5.2662	6.97e-08	1	1.39e-07	9.04e-06	FALSE
HGLibA_41348	RLIM	2272.7/2108.8	0.47195/0	2190.8	0.23597	-10.792	13435	308000	5.2661	6.97e-08	1	1.39e-07	9.04e-06	FALSE
HGLibA_28311	MAPKBP1	2662.6/1716.1	0/0	2189.4	0	-11.097	448000	307000	5.2657	6.98e-08	1	1.4e-07	9.06e-06	FALSE
HGLibA_54211	WDR89	3006.1/1372.3	0/0	2189.2	0	-11.097	1330000	307000	5.2656	6.99e-08	1	1.4e-07	9.06e-06	FALSE
HGLibA_31438	NDUFA1	2360.7/2017.2	0/0	2189	0	-11.097	58974	307000	5.2655	6.99e-08	1	1.4e-07	9.06e-06	FALSE
HGLibA_18794	GCLC	2901.5/1474	0.47195/0	2187.8	0.23597	-10.79	1020000	307000	5.2651	7e-08	1	1.4e-07	9.07e-06	FALSE
HGLibA_53533	VASH2	2208.5/2165.8	0/0	2187.1	0	-11.095	914.45	307000	5.265	7.01e-08	1	1.4e-07	9.07e-06	FALSE
HGLibA_32309	NOP2	3955.9/2254.3	1.8878/0	3105.1	0.94389	-10.642	1450000	542000	5.2649	7.01e-08	1	1.4e-07	9.07e-06	FALSE
HGLibA_17304	FES	3214.1/1158.7	0/0	2186.4	0	-11.095	2110000	307000	5.2647	7.02e-08	1	1.4e-07	9.07e-06	FALSE
HGLibA_01766	AMELX	2786.2/1585.9	0/0	2186.1	0	-11.095	720000	307000	5.2646	7.02e-08	1	1.4e-07	9.07e-06	FALSE
HGLibA_02374	APBA3	2291.7/2080.3	0/0	2186	0	-11.095	22350	307000	5.2646	7.02e-08	1	1.41e-07	9.07e-06	FALSE
HGLibA_34894	P2RY8_X	1859.1/2510.6	0/0	2184.8	0	-11.094	212000	306000	5.2642	7.04e-08	1	1.41e-07	9.09e-06	FALSE
HGLibA_23599	IRF7	1929.2/2439.4	0.47195/0	2184.3	0.23597	-10.788	130000	306000	5.2641	7.05e-08	1	1.41e-07	9.09e-06	FALSE
HGLibB_49300	THNSL1	1238.6/3129.1	0.47195/0	2183.8	0.23597	-10.788	1790000	306000	5.2639	7.05e-08	1	1.41e-07	9.09e-06	FALSE
HGLibB_33380	OPN1MW	1323/3044.7	0.47195/0	2183.8	0.23597	-10.788	1480000	306000	5.2639	7.05e-08	1	1.41e-07	9.09e-06	FALSE
HGLibA_03849	ATXN7	2157.4/2209.5	0/0	2183.5	0	-11.093	1356.6	306000	5.2638	7.06e-08	1	1.41e-07	9.09e-06	FALSE
HGLibA_25519	KRT6C	2452.2/2774.1	0.94389/0	2613.1	0.47195	-10.794	51805	410000	5.2637	7.06e-08	1	1.41e-07	9.09e-06	FALSE
HGLibA_37687	POP1	3516/847.38	0/0	2181.7	0	-11.092	3560000	306000	5.2632	7.08e-08	1	1.42e-07	9.11e-06	FALSE
HGLibA_65313	NonTargetingControlGuideForHuman_0930	1742.6/2618.4	0/0	2180.5	0	-11.091	384000	305000	5.2629	7.09e-08	1	1.42e-07	9.12e-06	FALSE
HGLibB_44351	SLC15A1	1589.2/4941.9	2.3597/0	3265.6	1.1799	-10.549	5620000	588000	5.2627	7.1e-08	1	1.42e-07	9.12e-06	FALSE
HGLibA_30545	MUC22	2680.4/1679.5	0/0	2180	0	-11.091	501000	305000	5.2627	7.1e-08	1	1.42e-07	9.12e-06	FALSE
HGLibA_29122	MGA	2838.5/1518.8	0/0	2178.6	0	-11.09	871000	305000	5.2623	7.11e-08	1	1.42e-07	9.13e-06	FALSE
HGLibA_22466	IAH1	2018.3/2338.7	0/0	2178.5	0	-11.09	51314	305000	5.2622	7.12e-08	1	1.42e-07	9.13e-06	FALSE
HGLibA_45897	SNAPC3	3302.1/1054.9	0.47195/0	2178.5	0.23597	-10.784	2520000	305000	5.2622	7.12e-08	1	1.42e-07	9.13e-06	FALSE
HGLibA_08950	CEACAM7	1792.5/2563.5	0.47195/0	2178	0.23597	-10.784	297000	305000	5.2621	7.12e-08	1	1.42e-07	9.13e-06	FALSE
HGLibA_64137	hsa-mir-8074	2453.4/1900.3	0.47195/0	2176.8	0.23597	-10.783	153000	305000	5.2617	7.14e-08	1	1.43e-07	9.14e-06	FALSE
HGLibA_61609	hsa-mir-516a-1	2511.6/1841.3	0.47195/0	2176.4	0.23597	-10.783	225000	304000	5.2616	7.14e-08	1	1.43e-07	9.14e-06	FALSE
HGLibA_44782	SLC26A10	1804.4/2546.2	0/0	2175.3	0	-11.088	275000	304000	5.2612	7.16e-08	1	1.43e-07	9.16e-06	FALSE
HGLibA_34167	OR52E8	2534.2/1812.8	0.47195/0	2173.5	0.23597	-10.781	260000	304000	5.2606	7.18e-08	1	1.44e-07	9.18e-06	FALSE
HGLibA_26303	LENG9	3323.5/2851.4	1.8878/0	3087.4	0.94389	-10.634	111000	537000	5.2605	7.18e-08	1	1.44e-07	9.18e-06	FALSE
HGLibA_16145	FAM13B	3815.6/2358	1.8878/0	3086.8	0.94389	-10.633	1060000	537000	5.2604	7.19e-08	1	1.44e-07	9.18e-06	FALSE
HGLibA_15078	EMP2	3178.5/1165.8	0/0	2172.1	0	-11.086	2030000	303000	5.2602	7.2e-08	1	1.44e-07	9.18e-06	FALSE
HGLibA_50075	TMEM176B	3119/1224.8	0.47195/0	2171.9	0.23597	-10.78	1790000	303000	5.2601	7.2e-08	1	1.44e-07	9.18e-06	FALSE
HGLibA_44272	SKAP2	2876.6/1466.9	0/0	2171.7	0	-11.085	994000	303000	5.2601	7.2e-08	1	1.44e-07	9.18e-06	FALSE
HGLibA_02522	APOF	2599.6/1743.6	0.47195/0	2171.6	0.23597	-10.78	366000	303000	5.26	7.2e-08	1	1.44e-07	9.18e-06	FALSE
HGLibA_47117	SSBP2	2668.5/1674.4	0/0	2171.5	0	-11.085	494000	303000	5.26	7.2e-08	1	1.44e-07	9.18e-06	FALSE
HGLibA_05987	C20orf141	2350/1992.8	0/0	2171.4	0	-11.085	63778	303000	5.26	7.2e-08	1	1.44e-07	9.18e-06	FALSE
HGLibA_01819	AMOTL2	2048.1/2293.9	0/0	2171	0	-11.085	30228	303000	5.2598	7.21e-08	1	1.44e-07	9.18e-06	FALSE
HGLibA_29753	MPP3	2694.7/1645.9	0.47195/0	2170.3	0.23597	-10.779	550000	303000	5.2596	7.22e-08	1	1.44e-07	9.18e-06	FALSE
HGLibA_24183	KCNE1	3297.3/1042.7	0/0	2170	0	-11.084	2540000	303000	5.2595	7.22e-08	1	1.44e-07	9.18e-06	FALSE
HGLibA_09300	CGB	2437.9/2757.8	0.94389/0	2597.9	0.47195	-10.786	51159	406000	5.2594	7.23e-08	1	1.45e-07	9.18e-06	FALSE
HGLibB_06145	C2orf54	473.09/3865.6	0/0	2169.3	0	-11.084	5750000	303000	5.2593	7.23e-08	1	1.45e-07	9.18e-06	FALSE
HGLibA_35035	PAIP2B	3571.9/2175.9	1.4158/0	2873.9	0.70792	-10.717	974000	478000	5.2593	7.23e-08	1	1.45e-07	9.18e-06	FALSE
HGLibA_18742	GBP6	2435.6/1901.3	0.47195/0	2168.4	0.23597	-10.777	143000	303000	5.259	7.24e-08	1	1.45e-07	9.19e-06	FALSE
HGLibA_56119	ZNF506	2363.1/1973.5	0.47195/0	2168.3	0.23597	-10.777	75876	303000	5.259	7.24e-08	1	1.45e-07	9.19e-06	FALSE
HGLibA_38223	PPP6R2	3449.5/886.04	0.47195/0	2167.8	0.23597	-10.777	3290000	302000	5.2588	7.25e-08	1	1.45e-07	9.19e-06	FALSE
HGLibA_28310	MAPKBP1	2957.4/1377.4	0.47195/0	2167.4	0.23597	-10.777	1250000	302000	5.2587	7.25e-08	1	1.45e-07	9.19e-06	FALSE
HGLibA_46177	SORBS2	3026.3/2163.7	0.94389/0	2595	0.47195	-10.784	372000	405000	5.2586	7.26e-08	1	1.45e-07	9.19e-06	FALSE
HGLibA_52369	TWF1	3075.1/2111.8	0.94389/0	2593.5	0.47195	-10.783	464000	405000	5.2582	7.27e-08	1	1.46e-07	9.21e-06	FALSE
HGLibA_15912	FABP2	2490.2/2694.7	0.94389/0	2592.5	0.47195	-10.783	20910	404000	5.2579	7.29e-08	1	1.46e-07	9.21e-06	FALSE
HGLibA_26482	LIG3	2972.8/1356	0/0	2164.4	0	-11.08	1310000	302000	5.2577	7.29e-08	1	1.46e-07	9.21e-06	FALSE
HGLibA_59306	hsa-mir-3688-1	3241.5/2492.3	1.4158/0	2866.9	0.70792	-10.714	281000	476000	5.2574	7.3e-08	1	1.46e-07	9.21e-06	FALSE
HGLibA_34737	OTOP2	2421.3/1905.3	0/0	2163.3	0	-11.08	133000	301000	5.2574	7.31e-08	1	1.46e-07	9.21e-06	FALSE
HGLibA_32961	NUDT18	2871.8/1454.7	0/0	2163.2	0	-11.08	1000000	301000	5.2574	7.31e-08	1	1.46e-07	9.21e-06	FALSE
HGLibA_54737	YTHDF3	2137.2/2189.2	0/0	2163.2	0	-11.08	1349.5	301000	5.2573	7.31e-08	1	1.46e-07	9.21e-06	FALSE
HGLibA_26869	LOC100507462	2736.3/1590	0/0	2163.1	0	-11.08	657000	301000	5.2573	7.31e-08	1	1.46e-07	9.21e-06	FALSE
HGLibA_38662	PRODH2	2565.1/1760.9	0/0	2163	0	-11.079	323000	301000	5.2573	7.31e-08	1	1.46e-07	9.21e-06	FALSE
HGLibA_09641	CHST5	2335.7/1988.8	0/0	2162.2	0	-11.079	60189	301000	5.257	7.32e-08	1	1.46e-07	9.21e-06	FALSE
HGLibA_33941	OR4C12	2191.9/2132.2	0.47195/0	2162	0.23597	-10.773	1781.7	301000	5.257	7.32e-08	1	1.46e-07	9.21e-06	FALSE
HGLibA_40888	REV3L	2761.3/1562.5	0/0	2161.9	0	-11.079	718000	301000	5.2569	7.32e-08	1	1.46e-07	9.21e-06	FALSE
HGLibA_51054	TP53BP1	2316.7/2002	0.47195/0	2159.3	0.23597	-10.771	49522	301000	5.2561	7.36e-08	1	1.47e-07	9.25e-06	FALSE
HGLibB_24360	KCNT1	1004.4/3314.3	0.47195/0	2159.3	0.23597	-10.771	2670000	301000	5.2561	7.36e-08	1	1.47e-07	9.25e-06	FALSE
HGLibA_38601	PRLHR	2054/2262.4	0.47195/0	2158.2	0.23597	-10.771	21715	300000	5.2558	7.37e-08	1	1.47e-07	9.26e-06	FALSE
HGLibA_54842	ZBTB21	2358.3/1957.2	0/0	2157.8	0	-11.076	80431	300000	5.2556	7.38e-08	1	1.48e-07	9.26e-06	FALSE
HGLibA_64451	NonTargetingControlGuideForHuman_0068	2470/1844.3	0/0	2157.2	0	-11.076	196000	300000	5.2554	7.38e-08	1	1.48e-07	9.27e-06	FALSE
HGLibA_33487	OR10G2	2473.6/1839.2	0.47195/0	2156.4	0.23597	-10.769	201000	300000	5.2552	7.39e-08	1	1.48e-07	9.27e-06	FALSE
HGLibA_09249	CFC1	1870.9/2441.4	0/0	2156.2	0	-11.075	163000	300000	5.2551	7.4e-08	1	1.48e-07	9.27e-06	FALSE
HGLibA_49265	TGM5	2667.3/1643.9	0/0	2155.6	0	-11.075	524000	300000	5.2549	7.4e-08	1	1.48e-07	9.28e-06	FALSE
HGLibA_02456	APOA2	2094.4/2214.6	0/0	2154.5	0	-11.074	7220.9	299000	5.2546	7.42e-08	1	1.48e-07	9.29e-06	FALSE
HGLibB_50352	TMEM45B	797.59/3510.6	0.47195/0	2154.1	0.23597	-10.768	3680000	299000	5.2544	7.42e-08	1	1.48e-07	9.29e-06	FALSE
HGLibA_07949	CCIN	2018.3/2287.8	0/0	2153.1	0	-11.073	36313	299000	5.2541	7.44e-08	1	1.49e-07	9.3e-06	FALSE
HGLibA_64674	NonTargetingControlGuideForHuman_0291	1132.8/3172.9	0.47195/0	2152.8	0.23597	-10.767	2080000	299000	5.254	7.44e-08	1	1.49e-07	9.3e-06	FALSE
HGLibA_30183	MSC	3293.8/2413	1.4158/0	2853.4	0.70792	-10.707	388000	472000	5.2539	7.45e-08	1	1.49e-07	9.3e-06	FALSE
HGLibA_06727	C9orf40	2316.7/1987.7	0.47195/0	2152.2	0.23597	-10.767	54106	299000	5.2538	7.45e-08	1	1.49e-07	9.3e-06	FALSE
HGLibA_11902	CXorf21	3241.5/1910.4	0.94389/0	2575.9	0.47195	-10.774	886000	400000	5.2532	7.47e-08	1	1.49e-07	9.33e-06	FALSE
HGLibA_08949	CEACAM7	3907.1/2208.5	1.8878/0	3057.8	0.94389	-10.62	1440000	528000	5.2532	7.48e-08	1	1.5e-07	9.33e-06	FALSE
HGLibB_42034	RPS17	1471.6/2826	0.47195/0	2148.8	0.23597	-10.764	917000	298000	5.2527	7.49e-08	1	1.5e-07	9.34e-06	FALSE
HGLibA_02337	AP3S2	2317.9/1979.6	0.47195/0	2148.7	0.23597	-10.764	57217	298000	5.2527	7.49e-08	1	1.5e-07	9.34e-06	FALSE
HGLibA_36009	PEAR1	2321.4/1974.5	0.47195/0	2148	0.23597	-10.764	60182	298000	5.2525	7.5e-08	1	1.5e-07	9.35e-06	FALSE
HGLibA_28638	MCOLN1	1983.9/2308.2	0/0	2146	0	-11.068	52588	298000	5.2519	7.53e-08	1	1.51e-07	9.37e-06	FALSE
HGLibA_23754	ITGAE	2446.3/1845.3	0/0	2145.8	0	-11.068	181000	298000	5.2518	7.53e-08	1	1.51e-07	9.37e-06	FALSE
HGLibA_65127	NonTargetingControlGuideForHuman_0744	1053.2/3238	0/0	2145.6	0	-11.068	2390000	297000	5.2517	7.53e-08	1	1.51e-07	9.37e-06	FALSE
HGLibA_33454	OPTC	1135.2/3155.6	0/0	2145.4	0	-11.068	2040000	297000	5.2516	7.54e-08	1	1.51e-07	9.37e-06	FALSE
HGLibA_30609	MXD1	3095.3/1194.3	0.47195/0	2144.8	0.23597	-10.762	1810000	297000	5.2515	7.55e-08	1	1.51e-07	9.37e-06	FALSE
HGLibA_38536	PRKCB	3566/2121	1.4158/0	2843.5	0.70792	-10.702	1040000	470000	5.2513	7.55e-08	1	1.51e-07	9.37e-06	FALSE
HGLibA_52877	UGT1A1	1324.2/2964.3	0.47195/0	2144.2	0.23597	-10.761	1350000	297000	5.2513	7.55e-08	1	1.51e-07	9.37e-06	FALSE
HGLibA_25482	KRT33B	223.47/265.51	0/1478.8	244.49	739.39	1.5926	883.63	8882.9	5.251	1	7.6e-08	1.52e-07	9.4e-06	TRUE
HGLibA_29624	MOGAT1	2540.2/2596.1	0.94389/0	2568.1	0.47195	-10.769	1562.5	398000	5.251	7.56e-08	1	1.51e-07	9.38e-06	FALSE
HGLibA_46980	SRGAP2D	2321.4/1965.4	0/0	2143.4	0	-11.066	63400	297000	5.251	7.56e-08	1	1.51e-07	9.38e-06	FALSE
HGLibA_19428	GMPR	2994.2/2139.3	0.94389/0	2566.8	0.47195	-10.769	365000	398000	5.2507	7.58e-08	1	1.52e-07	9.39e-06	FALSE
HGLibA_25798	KRTAP5-4	2862.3/1422.1	0/0	2142.2	0	-11.066	1040000	297000	5.2506	7.58e-08	1	1.52e-07	9.39e-06	FALSE
HGLibA_03574	ATP13A4	4127/2300	2.3597/0	3213.5	1.1799	-10.526	1670000	573000	5.2502	7.6e-08	1	1.52e-07	9.4e-06	FALSE
HGLibA_23870	ITSN1	1837.7/2442.5	0.47195/0	2140.1	0.23597	-10.758	183000	296000	5.2499	7.61e-08	1	1.52e-07	9.41e-06	FALSE
HGLibA_46054	SNX19	4085.4/2335.6	2.3597/0	3210.5	1.1799	-10.525	1530000	572000	5.2495	7.63e-08	1	1.53e-07	9.43e-06	FALSE
HGLibA_15614	ETAA1	3228.4/1896.2	0.94389/0	2562.3	0.47195	-10.766	887000	397000	5.2494	7.63e-08	1	1.53e-07	9.43e-06	FALSE
HGLibA_64085	hsa-mir-8062	2321.4/2801.6	0.94389/0	2561.5	0.47195	-10.766	115000	397000	5.2492	7.64e-08	1	1.53e-07	9.43e-06	FALSE
HGLibA_20144	GPRIN2	2436.7/1837.2	0.47195/0	2137	0.23597	-10.756	180000	296000	5.2489	7.65e-08	1	1.53e-07	9.44e-06	FALSE
HGLibB_45644	SMG1	966.38/3307.1	0.47195/0	2136.8	0.23597	-10.756	2740000	296000	5.2489	7.65e-08	1	1.53e-07	9.44e-06	FALSE
HGLibA_12103	CYP2A13	2338.1/1934.8	0.47195/0	2136.5	0.23597	-10.756	81305	295000	5.2488	7.66e-08	1	1.53e-07	9.44e-06	FALSE
HGLibA_50734	TNFRSF10A	1913.7/2358	0.47195/0	2135.9	0.23597	-10.756	98694	295000	5.2486	7.66e-08	1	1.53e-07	9.44e-06	FALSE
HGLibA_26136	LCE3C	2675.7/1596.1	0/0	2135.9	0	-11.061	583000	295000	5.2486	7.66e-08	1	1.53e-07	9.44e-06	FALSE
HGLibA_12856	DEFB114	2517.6/1753.8	0.47195/0	2135.7	0.23597	-10.756	292000	295000	5.2485	7.67e-08	1	1.53e-07	9.44e-06	FALSE
HGLibA_58788	hsa-mir-3179-1	2446.3/1822.9	0/0	2134.6	0	-11.06	194000	295000	5.2482	7.68e-08	1	1.54e-07	9.45e-06	FALSE
HGLibA_56920	ZNFX1	2731.5/1537.1	0/0	2134.3	0	-11.06	713000	295000	5.2481	7.68e-08	1	1.54e-07	9.45e-06	FALSE
HGLibA_09730	CISD2	2483.1/1785.3	0/0	2134.2	0	-11.06	243000	295000	5.2481	7.69e-08	1	1.54e-07	9.45e-06	FALSE
HGLibA_15182	ENPP6	2320.3/1947	0.47195/0	2133.7	0.23597	-10.754	69644	295000	5.2479	7.69e-08	1	1.54e-07	9.45e-06	FALSE
HGLibA_50636	TMPRSS2	2216.8/2049.8	0.47195/0	2133.3	0.23597	-10.754	13954	295000	5.2478	7.7e-08	1	1.54e-07	9.45e-06	FALSE
HGLibA_30044	MRPS16	2209.7/2056.9	0.47195/0	2133.3	0.23597	-10.754	11674	295000	5.2478	7.7e-08	1	1.54e-07	9.45e-06	FALSE
HGLibA_56537	ZNF684	2181.2/2082.3	0.47195/0	2131.8	0.23597	-10.753	4884.9	294000	5.2473	7.72e-08	1	1.54e-07	9.47e-06	FALSE
HGLibA_18558	GALNT3	3189.2/1073.2	0/0	2131.2	0	-11.058	2240000	294000	5.2471	7.73e-08	1	1.55e-07	9.47e-06	FALSE
HGLibA_56913	ZNF98	2588.9/1672.4	0/0	2130.6	0	-11.058	420000	294000	5.2469	7.73e-08	1	1.55e-07	9.47e-06	FALSE
HGLibA_25982	LAMP3	1994.6/2266.5	0.47195/0	2130.5	0.23597	-10.752	36965	294000	5.2469	7.74e-08	1	1.55e-07	9.47e-06	FALSE
HGLibA_34687	OSGIN1	2579.4/1680.5	0/0	2130	0	-11.057	404000	294000	5.2467	7.74e-08	1	1.55e-07	9.48e-06	FALSE
HGLibA_35676	PCSK4	3220.1/1038.6	0.47195/0	2129.4	0.23597	-10.751	2380000	294000	5.2465	7.75e-08	1	1.55e-07	9.48e-06	FALSE
HGLibA_64734	NonTargetingControlGuideForHuman_0351	2111.1/2147.4	0/0	2129.3	0	-11.057	662.24	294000	5.2465	7.75e-08	1	1.55e-07	9.48e-06	FALSE
HGLibA_57523	hsa-mir-1271	2342.8/1915.5	0.47195/0	2129.2	0.23597	-10.751	91306	294000	5.2464	7.75e-08	1	1.55e-07	9.48e-06	FALSE
HGLibA_51015	TOR1A	2252.5/2004	0/0	2128.3	0	-11.056	30874	294000	5.2461	7.77e-08	1	1.55e-07	9.48e-06	FALSE
HGLibA_30386	MTHFD2L	2458.1/1797.5	0/0	2127.8	0	-11.056	218000	294000	5.246	7.77e-08	1	1.55e-07	9.48e-06	FALSE
HGLibA_28283	MAPK8	2170.5/2084.4	0/0	2127.4	0	-11.056	3707.5	293000	5.2459	7.78e-08	1	1.56e-07	9.48e-06	FALSE
HGLibB_13617	DNAJC7	398.2/3856.5	0/0	2127.3	0	-11.056	5980000	293000	5.2458	7.78e-08	1	1.56e-07	9.48e-06	FALSE
HGLibA_21784	HNF4G	2612.7/1641.9	0/0	2127.3	0	-11.055	471000	293000	5.2458	7.78e-08	1	1.56e-07	9.48e-06	FALSE
HGLibA_48023	SYNPO2L	2636.4/1617.5	0/0	2126.9	0	-11.055	519000	293000	5.2457	7.78e-08	1	1.56e-07	9.48e-06	FALSE
HGLibA_09325	CGREF1	2773.1/2324.5	0.94389/0	2548.8	0.47195	-10.758	101000	393000	5.2456	7.79e-08	1	1.56e-07	9.48e-06	FALSE
HGLibA_54652	YDJC	2440.3/1811.8	0/0	2126	0	-11.055	198000	293000	5.2454	7.8e-08	1	1.56e-07	9.48e-06	FALSE
HGLibA_64932	NonTargetingControlGuideForHuman_0549	1720/2532	0.47195/0	2126	0.23597	-10.749	330000	293000	5.2454	7.8e-08	1	1.56e-07	9.48e-06	FALSE
HGLibA_22499	ICAM3	2623.4/2473	0.94389/0	2548.2	0.47195	-10.758	11309	393000	5.2454	7.8e-08	1	1.56e-07	9.48e-06	FALSE
HGLibA_18798	GCLM	2152.7/2098.6	0/0	2125.6	0	-11.054	1460.1	293000	5.2453	7.8e-08	1	1.56e-07	9.48e-06	FALSE
HGLibA_10676	COMMD8	2757.7/1493.3	0.47195/0	2125.5	0.23597	-10.749	799000	293000	5.2453	7.8e-08	1	1.56e-07	9.48e-06	FALSE
HGLibA_23377	INSIG1	2229.9/2018.3	0/0	2124.1	0	-11.053	22401	293000	5.2448	7.82e-08	1	1.56e-07	9.49e-06	FALSE
HGLibB_04783	BRD8	697.74/3550.3	0/0	2124	0	-11.053	4070000	293000	5.2448	7.82e-08	1	1.56e-07	9.49e-06	FALSE
HGLibA_48576	TBC1D9B	2937.2/1310.2	0.47195/0	2123.7	0.23597	-10.747	1320000	293000	5.2447	7.83e-08	1	1.57e-07	9.49e-06	FALSE
HGLibA_29629	MOGAT3	2491.4/1754.8	0.47195/0	2123.1	0.23597	-10.747	271000	292000	5.2445	7.84e-08	1	1.57e-07	9.5e-06	FALSE
HGLibA_35689	PCSK9	2684/1560.5	0.47195/0	2122.2	0.23597	-10.746	631000	292000	5.2442	7.85e-08	1	1.57e-07	9.51e-06	FALSE
HGLibA_05942	C1QTNF3	3076.2/2009.1	0.94389/0	2542.7	0.47195	-10.755	569000	392000	5.2438	7.86e-08	1	1.57e-07	9.52e-06	FALSE
HGLibA_42811	SBSN	2453.4/1786.3	0.47195/0	2119.9	0.23597	-10.745	222000	292000	5.2434	7.88e-08	1	1.58e-07	9.54e-06	FALSE
HGLibB_31592	NEIL3	590.76/3646.9	0/0	2118.8	0	-11.05	4670000	291000	5.2431	7.9e-08	1	1.58e-07	9.55e-06	FALSE
HGLibA_08921	CDYL2	3522/1557.4	0.94389/0	2539.7	0.47195	-10.753	1930000	391000	5.243	7.9e-08	1	1.58e-07	9.55e-06	FALSE
HGLibB_48865	TDRP	1178/3057.9	0.47195/0	2117.9	0.23597	-10.743	1770000	291000	5.2428	7.91e-08	1	1.58e-07	9.55e-06	FALSE
HGLibA_54871	ZBTB38	2713.7/1521.8	0/0	2117.8	0	-11.049	710000	291000	5.2427	7.91e-08	1	1.58e-07	9.55e-06	FALSE
HGLibB_07942	CCIN	1692.6/4339.7	1.8878/0	3016.2	0.94389	-10.6	3500000	517000	5.2427	7.91e-08	1	1.58e-07	9.55e-06	FALSE
HGLibA_38974	PRSS8	2313.1/1921.6	0/0	2117.4	0	-11.049	76641	291000	5.2426	7.92e-08	1	1.58e-07	9.55e-06	FALSE
HGLibA_03754	ATP6V1F	2541.4/1691.7	0.47195/0	2116.5	0.23597	-10.743	361000	291000	5.2423	7.93e-08	1	1.59e-07	9.56e-06	FALSE
HGLibB_01344	AIG1	664.46/470.99	3.7756/3080.8	567.73	1542.3	1.4402	18714	34561	5.2422	1	7.94e-08	1.59e-07	9.57e-06	TRUE
HGLibA_30965	N6AMT1	2080.2/2151.5	0/0	2115.8	0	-11.048	2546.7	291000	5.2421	7.94e-08	1	1.59e-07	9.57e-06	FALSE
HGLibA_14439	EDARADD	2101.5/2129.1	0/0	2115.3	0	-11.047	380.66	291000	5.242	7.94e-08	1	1.59e-07	9.57e-06	FALSE
HGLibA_22557	IDI2	2600.8/1627.6	0.47195/0	2114.2	0.23597	-10.741	474000	290000	5.2416	7.96e-08	1	1.59e-07	9.58e-06	FALSE
HGLibA_05452	C16orf52	2248.9/1978.6	0.47195/0	2113.8	0.23597	-10.741	36546	290000	5.2414	7.97e-08	1	1.59e-07	9.58e-06	FALSE
HGLibA_01093	AES	2873/2195.3	0.94389/0	2534.1	0.47195	-10.75	230000	390000	5.2414	7.97e-08	1	1.59e-07	9.58e-06	FALSE
HGLibA_37515	POLE3	2977.6/1249.2	0/0	2113.4	0	-11.046	1490000	290000	5.2413	7.97e-08	1	1.59e-07	9.58e-06	FALSE
HGLibA_05078	C10orf55	2963.3/1261.4	0.47195/0	2112.4	0.23597	-10.74	1450000	290000	5.241	7.99e-08	1	1.6e-07	9.59e-06	FALSE
HGLibA_06362	C5orf20	3371/1691.7	0.94389/0	2531.4	0.47195	-10.749	1410000	389000	5.2406	8e-08	1	1.6e-07	9.61e-06	FALSE
HGLibA_28977	METTL21A	2561.6/1659.2	0/0	2110.4	0	-11.044	407000	290000	5.2403	8.01e-08	1	1.6e-07	9.61e-06	FALSE
HGLibA_11124	CREG2	3872.6/3213.5	3.7756/0	3543.1	1.8878	-10.261	217000	671000	5.2402	8.02e-08	1	1.6e-07	9.61e-06	FALSE
HGLibA_31583	NECAB1	2090.8/2129.1	0.47195/0	2110	0.23597	-10.738	733.06	290000	5.2402	8.02e-08	1	1.6e-07	9.61e-06	FALSE
HGLibA_53294	USP19	1546.4/2673.4	0.47195/0	2109.9	0.23597	-10.738	635000	290000	5.2402	8.02e-08	1	1.6e-07	9.61e-06	FALSE
HGLibA_08552	CDC40	2442.7/1776.1	0/0	2109.4	0	-11.043	222000	289000	5.24	8.03e-08	1	1.61e-07	9.61e-06	FALSE
HGLibA_18892	GDPD2	2326.2/1891.1	0/0	2108.7	0	-11.043	94658	289000	5.2398	8.04e-08	1	1.61e-07	9.62e-06	FALSE
HGLibA_57650	hsa-mir-1293	2237.1/1979.6	0.47195/0	2108.3	0.23597	-10.737	33141	289000	5.2397	8.04e-08	1	1.61e-07	9.62e-06	FALSE
HGLibA_32200	NMRK2	2748.2/1467.9	0/0	2108	0	-11.042	820000	289000	5.2396	8.05e-08	1	1.61e-07	9.62e-06	FALSE
HGLibA_53617	VEGFC	2265.6/1950.1	0.47195/0	2107.8	0.23597	-10.737	49764	289000	5.2395	8.05e-08	1	1.61e-07	9.62e-06	FALSE
[truncated: 117,462 more rows]
